# Supplementary material for: The relationship between NLR, LDL-C/HDL-C, NHR and coronary artery disease
Source: PLoS One. 2024 Jul 10;19(7):e0290805. doi: 10.1371/journal.pone.0290805 (PMC11236180; doi:10.1371/journal.pone.0290805)
Supplement: S1 Data — (XLSX) [file pone.0290805.s001.xlsx]

## Sheet: date
Number	Gender（Male：1；Female：2）	Age	Hypertension（yes：1，no：0）	Diabetes mellitus（yes：1，no：0）	Smoking（yes：1，no：0）	Drinking（yes：1，no：0）	BMI	NEU	LYM	MON	BAS	EOS	RBC	MCV	RDW	TC	TG	HDL-C	LDL-C	Gensini	NLR	LDL-C/HDL-C	NLR&LDL-C/HDL-C	NHR
1	2	63	0	0	0	0	31	2.2	1.32	0.34	0.01	0.09	3.52	93.8	13.5	4.06	0.42	1.9	2	0	1.66667	1.05263	-1.73191	1.15789
2	1	53	0	0	0	1	22	3.37	1.84	0.31	0.02	0.19	4.58	85	12.8	2.08	1.07	0.93	0.75	0	1.83152	0.806452	-2.03644	3.62366
3	2	59	1	1	0	1	22	2.56	1.54	0.22	0.02	0.03	4.13	86.9	11.9	2.55	0.98	1.1	1.09	0	1.66234	0.990909	-1.92009	2.32727
4	2	71	1	0	1	1	23	2.79	1.56	0.38	0.02	0.13	4.02	90	12.8	3.54	1.29	1.61	1.45	0	1.78846	0.900621	-1.87097	1.73292
5	2	51	1	1	0	0	26	4.23	1.23	0.1	0.01	0.02	5.1	82.5	14.4	5.06	0.53	1.53	3.76	86	3.43902	2.45752	6.65045	2.76471
6	1	35	0	0	0	0	23	3.56	1.41	0.63	0.15	0.01	4.33	86.4	12.2	4.07	0.81	0.97	2.85	70	2.52482	2.93814	5.79433	3.6701
7	1	58	1	0	0	1	26	5.58	1.71	0.97	0.02	0.09	4.58	86.9	13.2	4.34	1.19	1.44	2.46	42	3.26316	1.70833	4.06435	3.875
8	1	49	0	0	1	1	20	5.32	1.64	0.53	0.15	0.06	4.45	96	12.7	4.05	4.23	1.14	2.22	24	3.2439	1.94737	4.7049	4.66667
9	1	60	1	1	1	0	25	6.54	1.71	0.52	0.16	0.02	5.16	87.2	13.2	2.76	1.56	0.81	1.74	80	3.82456	2.14815	6.70457	8.07407
10	2	57	0	1	0	1	22	5.62	2.12	0.66	0.01	0.1	4.46	90.4	12.6	3.17	1.36	0.77	1.79	62	2.65094	2.32468	4.33825	7.2987
11	1	85	0	0	1	1	20	5.99	2.62	0.54	0.01	0.21	4.97	79.3	15.8	5.32	1.51	1.25	3.51	96	2.28626	2.808	4.83567	4.792
12	1	52	1	0	0	1	20	6.1	2.1	0.85	0.03	0.11	5.25	93.9	13.2	4.46	1.35	0.79	2.55	78	2.90476	3.22785	7.55828	7.72152
13	1	50	1	1	1	0	23	6.38	1.86	0.87	0.01	0.03	5.32	90.8	12.3	3.99	1.43	0.91	2.7	80	3.43011	2.96703	8.09449	7.01099
14	1	60	1	1	1	1	22	4.75	1.96	0.42	0.17	0.04	4.8	91.3	12.4	3.48	0.63	1.1	2.28	58	2.42347	2.07273	3.05631	4.31818
15	1	76	0	1	1	1	21	4.32	2.3	0.71	0.01	0.16	4.61	83.5	13.6	4.44	1.31	0.98	2.38	59	1.87826	2.42857	2.74486	4.40816
16	1	58	0	1	1	1	24	5.68	1.35	0.47	0.02	0.02	4.33	108.3	13.9	5.55	1.28	1.7	3.67	80	4.20741	2.15882	7.67288	3.34118
17	1	76	0	1	0	0	25	4.46	2.58	0.58	0.08	0.02	4.84	89	12.6	5.24	3.14	0.93	3.78	72	1.72868	4.06452	7.08516	4.7957
18	1	47	1	0	1	1	18	4.2	2.67	0.47	0.04	0.06	5.43	86.7	13.3	4.78	1.59	0.54	0.97	0	1.57303	1.7963	0.178304	7.77778
19	2	60	1	1	0	1	22	6.83	1.72	0.56	0.03	0.09	3.42	85.7	12.4	5.62	2.06	1.2	3.66	84	3.97093	3.05	9.65766	5.69167
20	1	71	1	1	1	1	25	3.75	1.54	0.3	0.01	0.09	4.95	93.1	12.7	3.78	0.58	1.16	2.41	32	2.43506	2.07759	3.09869	3.23276
21	2	72	0	1	0	1	19	6.87	2.1	0.88	0.04	0.05	5.07	90.5	11.9	6.25	1.62	0.9	3.24	83	3.27143	3.6	9.52693	7.63333
22	2	73	0	1	0	1	21	11.94	1.08	1.24	0.03	0.01	3.44	91.3	12.3	4.66	1.13	0.84	1.8	100	11.0556	2.14286	24.3981	14.2143
23	1	50	1	1	1	1	20	8.74	1.78	0.69	0.32	0.03	5.96	90.6	13.1	2.46	0.95	1.13	1.08	58	4.91011	0.955752	5.93256	7.73451
24	2	26	0	0	0	0	18	5	2.12	0.34	0.02	0.01	4.33	86.4	13.2	4.98	0.38	1.67	3.34	50	2.35849	2	2.68794	2.99401
25	1	76	1	1	0	1	22	7	1.96	0.59	0.06	0.12	4.54	90.7	12.7	5.36	1.31	0.91	2.8	80	3.57143	3.07692	8.75674	7.69231
26	1	66	1	1	1	1	21	3.69	2.38	0.92	0.04	0.06	4.14	95.4	13.5	3.36	1.03	0.8	1.58	44	1.55042	1.975	0.637054	4.6125
27	1	72	0	0	0	1	25	6.57	2.18	0.66	0.02	0.14	4.9	88	13.4	4.03	2.41	0.99	2.15	48	3.01376	2.17172	4.78673	6.63636
28	1	62	1	1	0	1	30	5.55	2.19	0.32	0.04	0.13	4.22	91.7	12.9	4.15	1.88	0.7	2.74	80	2.53425	3.91429	8.62577	7.92857
29	1	75	1	1	1	1	22	5.84	2.02	0.28	0.06	0.02	5.1	93.1	13.5	6.52	1.46	0.9	1.91	72	2.89109	2.12222	4.34391	6.48889
30	2	74	1	1	1	1	24	6.48	1.8	0.74	0.03	0.07	5.24	85.9	13.3	4.89	1.13	0.53	2.7	96	3.6	5.09434	14.6308	12.2264
31	1	55	1	1	0	1	26	6.82	1.9	0.81	0.04	0.06	4.02	96.5	12.6	4.99	2.66	0.89	2.81	80	3.58947	3.1573	9.03218	7.66292
32	1	50	0	1	1	1	18	4.59	2.31	0.62	0.02	0.15	4.1	93.9	12.2	4.6	1.12	0.94	2.15	50	1.98701	2.28723	2.60457	4.88298
33	2	55	1	1	0	1	21	3.45	3.02	0.29	0.01	0.1	3.73	94.6	12.8	4.56	1	1.1	2.23	0	1.14238	2.02727	-0.211838	3.13636
34	1	67	1	1	0	1	22	7.15	1.98	0.66	0.03	0.03	4.32	94.9	14	4.39	0.48	1	3.67	88	3.61111	3.67	10.5602	7.15
35	1	82	1	1	0	1	21	5.63	1.09	0.54	0.01	0.14	3.7	92.2	13	3.66	0.98	0.87	2.43	90	5.16514	2.7931	11.8432	6.47126
36	1	65	0	0	0	0	23	2.3	1.6	0.88	0.03	0.01	4.25	92.7	13.7	3.71	1.48	1.27	2.35	36	1.4375	1.85039	0.00202018	1.81102
37	2	87	0	0	0	0	20	2.62	2.21	0.34	0.05	0.01	4.31	72.4	15.5	4.6	0.63	1.83	2.68	22	1.18552	1.46448	-1.72535	1.43169
38	1	70	1	1	1	1	22	7.3	2.15	0.58	0.03	0.011	4.01	98.5	13.3	4.71	1.28	0.92	2.58	80	3.39535	2.80435	7.54132	7.93478
39	1	32	1	1	0	0	28	7.45	1.69	0.61	0.01	0.03	5.39	77.7	12.7	8	1.23	1.54	5.55	88	4.40828	3.6039	12.3223	4.83766
40	2	62	0	1	0	0	22	2.79	2.38	0.32	0.08	0.01	4.9	89	12	6.83	2.01	1.56	5.1	44	1.17227	3.26923	3.43446	1.78846
41	1	66	1	1	1	1	26	5.08	2.14	0.76	0.01	0.07	4.64	89.7	13.5	4.99	1.45	1.11	3.34	80	2.37383	3.00901	5.62843	4.57658
42	1	49	1	1	1	0	23	9.53	2.57	0.83	0.65	0.01	4.95	86.7	12.2	4.27	1.1	1.02	3.09	78	3.70817	3.02941	8.95493	9.34314
43	1	83	1	1	0	0	24	5.09	0.76	0.81	0.12	0.01	4.2	92.6	12.6	4.1	0.89	0.93	2.79	98	6.69737	3	16.1909	5.47312
44	1	70	0	1	0	1	25	5	2.61	0.6	0.03	0.7	3.93	89.3	14.6	3.38	0.98	0.78	2	46	1.91571	2.5641	3.22649	6.41026
45	2	66	1	1	0	1	24	1.86	2.7	0.35	0.01	0.08	3.89	88.4	12.8	2.38	2.05	0.8	1.27	0	0.688889	1.5875	-2.58767	2.325
46	1	52	1	1	1	1	25	4.5	2	0.65	0.02	0.07	5.05	86.7	12.9	5.41	1.42	0.9	3.98	80	2.25	4.42222	9.39098	5
47	1	56	1	1	1	1	25	6.8	2.5	0.71	0.11	0.24	4.39	95	12.5	2.75	0.89	0.64	1.49	64	2.72	2.32812	4.5173	10.625
48	2	59	1	1	0	0	27	6.91	1.26	0.26	0.01	0.01	4.92	82.5	12.8	5.73	2.12	1.19	4.2	97	5.48413	3.52941	14.7427	5.80672
49	2	77	1	1	0	0	20	2.67	0.46	0.58	0.04	0.01	4.19	87.4	14.2	3.48	0.94	1.55	1.61	68	5.80435	1.03871	8.36122	1.72258
50	1	69	1	1	0	1	23	3.43	1.83	0.6	0.02	0.12	4.56	88.6	13.1	3.73	2.12	0.58	2.37	60	1.87432	4.08621	7.50422	5.91379
51	2	56	1	1	1	1	23	6.6	1.85	0.66	0.02	0.01	4.16	92.1	12.1	5.2	0.89	0.7	2.72	89	3.56757	3.88571	11.0742	9.42857
52	1	76	0	1	1	1	20	4.8	2.2	0.54	0.01	0.01	2.91	69.1	23	2.65	0.72	0.5	2.36	80	2.18182	4.72	10.0807	9.6
53	1	63	1	1	1	1	26	5.23	2.5	0.59	0.05	0.02	4.58	97.8	12.9	2.09	0.98	1.04	2.41	47	2.092	2.31731	2.9482	5.02885
54	1	81	1	1	1	1	19	6.91	0.95	0.76	0.01	0.01	3.88	87.9	13.9	2.85	0.97	1.08	1.41	85	7.27368	1.30556	12.7273	6.39815
55	2	70	1	1	0	1	20	4.83	2.3	0.34	0.01	0.05	4.4	88.6	12.8	3.4	2.24	0.96	2.15	50	2.1	2.23958	2.74418	5.03125
56	1	61	0	1	1	1	21	4.21	0.93	0.33	0.07	0.01	4.33	86.8	11.8	2.04	0.88	1.13	0.75	28	4.52688	0.663717	4.15385	3.72566
57	1	46	1	1	1	1	23	6.78	1.89	0.48	0.04	0.15	5.15	87.6	13.1	4.48	2.37	0.63	3.45	99	3.5873	5.47619	15.6983	10.7619
58	1	25	1	1	1	1	24	6.8	1.9	0.83	0.04	0.06	4.36	97.2	12.4	5.3	1.12	0.98	2.86	80	3.57895	2.91837	8.31898	6.93878
59	1	47	0	1	0	0	23	4.77	3.31	0.63	0.24	0.03	4.32	88	13.6	6.3	11.03	0.62	1.54	36	1.44109	2.48387	1.83332	7.69355
60	1	36	0	1	1	0	24	4.44	2.56	0.39	0.19	0.03	5.62	90	13.3	6	2.41	0.86	4.41	88	1.73438	5.12791	10.1585	5.16279
61	1	44	0	1	0	1	27	8.16	1.32	0.48	0.01	0.02	3.75	95.5	13	4.8	1.3	0.9	3.42	100	6.18182	3.8	17.2299	9.06667
62	1	64	1	1	0	1	26	4.55	1.53	0.9	0.01	0.07	3.21	96.3	13.3	3.47	1.82	1.02	1.78	35	2.97386	1.7451	3.46162	4.46078
63	1	54	1	1	1	0	25	4.2	1.59	0.33	0.01	0.01	6.55	63.8	15.2	5.59	0.67	1.36	3.88	96	2.64151	2.85294	5.83497	3.08824
64	1	43	0	0	0	0	24	3.28	3.91	0.53	0.09	0.01	5.44	83.1	12.9	6.2	3.06	1.09	4.42	0	0.838875	4.05505	4.87877	3.00917
65	1	61	1	1	1	0	21	4.69	0.82	0.2	0.08	0.03	3.82	95.8	12.4	3.95	1.16	2.2	1.59	60	5.71951	0.722727	7.24437	2.13182
66	1	61	0	0	0	1	25	2.82	1.88	0.37	0.01	0.13	4.31	90.7	13.5	3.37	1.68	1.17	1.58	30	1.5	1.35043	-1.28332	2.41026
67	1	47	1	0	0	1	26	5.26	1.41	0.48	0.05	0.25	5.28	86	12.4	2.97	1.3	0.72	1.65	50	3.7305	2.29167	6.88711	7.30556
68	2	46	0	1	0	1	21	4.21	1.26	0.27	0.04	0.12	3.99	93	13	2.46	1.62	0.84	1.02	30	3.34127	1.21429	2.83427	5.0119
69	2	68	1	0	1	1	23	4.59	2.55	0.33	0.01	0.01	3.76	89.6	14.4	4.74	2.99	1.06	2.84	32	1.8	2.67925	3.27439	4.33019
70	1	72	1	1	0	1	24	6.5	2.1	0.44	0.02	0.01	3.57	103.9	14.66	4.26	0.65	0.72	1.76	76	3.09524	2.44444	5.7709	9.02778
71	1	75	0	1	1	1	21	4.05	0.81	0.27	0.01	0.02	3.66	90.7	13.4	3.77	1.87	0.97	2.11	80	5	2.17526	9.66122	4.17526
72	1	55	0	1	0	0	26	6.32	4.52	1.43	0.08	0.06	2.59	90	13.9	4.05	1.48	0.89	2.6	45	1.39823	2.92135	2.98698	7.10112
73	2	61	0	1	1	0	26	5.28	2.11	0.39	0.16	0.04	4.35	95.6	12.4	5.82	3.99	0.99	3.75	86	2.50237	3.78788	8.18403	5.33333
74	1	61	1	1	1	1	25	3.6	2.2	0.25	0.01	0.01	5	86.2	13.7	4.53	1.45	1.04	2.56	47	1.63636	2.46154	2.2473	3.46154
75	1	72	0	1	1	1	23	4.6	2.2	0.55	0.03	0.13	3.35	97.3	12.4	4.7	1.27	1.1	2.35	52	2.09091	2.13636	2.42495	4.18182
76	1	70	1	1	1	1	22	6.6	2.19	0.39	0.03	0.01	5.75	88	13.1	4.25	1.5	0.83	2.59	78	3.0137	3.12048	7.51617	7.95181
77	2	65	0	1	0	1	26	6.88	0.99	0.16	0.01	0.01	4.01	91.3	13.5	4.89	1.68	1.12	3.15	99	6.94949	2.8125	16.2689	6.14286
78	1	33	0	1	1	1	23	6.78	2.74	1.03	0.01	0.16	4.23	88.2	12.6	7.43	1.76	0.61	6.17	104	2.47445	10.1148	26.3181	11.1148
79	1	51	0	1	1	0	20	6.04	1.87	0.56	0.24	0.01	5.08	93.3	14	4.56	1.06	1.46	2.76	66	3.22995	1.89041	4.50685	4.13699
80	1	73	0	1	1	1	26	6.8	2.2	0.5	0.03	0.07	4.53	91.4	13.4	4.61	1.97	0.95	2.45	78	3.09091	2.57895	6.14727	7.15789
81	2	84	1	1	0	1	20	4.69	2	0.44	0.01	0.4	3.79	93.7	12.8	4.09	3.92	0.62	2.02	80	2.345	3.25806	6.27436	7.56452
82	1	67	0	1	0	0	22	2.39	1.24	1.14	0.04	0.04	4.62	90.7	14.1	3.9	0.78	1.22	2.45	40	1.92742	2.0082	1.65583	1.95902
83	2	61	0	1	1	1	24	4.02	2.54	0.42	0.04	0.16	4.31	89.3	13.5	3.87	1.28	1.05	2.26	32	1.58268	2.15238	1.22638	3.82857
84	2	55	0	0	0	0	20	4.79	4.39	0.54	0.03	0.03	4.79	84.1	13.6	5.58	1.92	1.62	3.81	26	1.09112	2.35185	0.596421	2.95679
85	1	53	0	1	0	1	22	6.14	1.9	0.75	0.01	0.02	4.18	88.5	13.2	4.23	1.65	0.76	2.86	84	3.23158	3.76316	9.89874	8.07895
86	2	49	0	1	0	1	25	3.9	2.63	0.46	0.01	0.1	4.7	83.4	14	3.17	1.07	0.95	1.35	20	1.48289	1.42105	-1.12203	4.10526
87	1	64	1	1	1	1	26	6.4	2.06	0.45	0.02	0.06	3.77	92.6	13.2	6	1.15	0.81	1.74	75	3.1068	2.14815	4.94677	7.90123
88	2	84	0	0	1	1	25	5.64	2.34	0.41	0.09	0.1	3.74	83.4	16.8	3.64	0.94	0.74	1.7	58	2.41026	2.2973	3.67004	7.62162
89	1	83	1	0	1	1	22	4	2.51	0.54	0.04	0.17	4.57	95.6	13.7	4.86	1.37	1.04	3.03	32	1.59363	2.91346	3.44282	3.84615
90	2	54	1	1	0	1	26	3.83	2.73	0.36	0.01	0.02	5.05	82	13	3.51	2.74	0.84	1.66	32	1.40293	1.97619	0.279277	4.55952
91	1	83	1	1	1	1	22	4	2.51	0.54	0.04	0.17	4.57	95.6	13.7	4.86	1.37	0.98	3.03	32	1.59363	3.09184	3.956	4.08163
92	2	62	0	1	0	0	24	6.64	1.91	0.68	0.11	0.02	4.52	92.5	12.6	4.96	2.08	1.1	3.06	88	3.47644	2.78182	7.67509	6.03636
93	1	46	1	1	0	1	24	6.68	1.89	0.35	0.03	0.01	4.93	92.1	13.5	0.22	3.02	0.94	2.24	40	3.53439	2.38298	6.66955	7.10638
94	2	43	0	0	1	1	20	4.4	2.56	0.32	0.05	0.15	4.8	94.4	12	4.56	1.68	1.1	2.03	0	1.71875	1.84545	0.676591	4
95	1	55	1	1	1	1	25	5.9	2.02	0.33	0.03	0.2	4.02	88.6	12.1	4.16	1.21	0.7	2.65	80	2.92079	3.78571	9.20252	8.42857
96	2	69	0	1	0	1	28	6.21	2.3	0.42	0.02	0.04	3.52	95.5	14.9	3.94	1.39	0.68	1.56	60	2.7	2.29412	4.37048	9.13235
97	1	63	0	1	0	1	24	4.04	1.91	0.25	0.02	0.38	4.29	91.1	12.7	4	1.18	0.71	2.85	60	2.11518	4.01408	7.8866	5.69014
98	2	49	1	1	0	0	26	8.87	1.19	0.38	0.05	0.02	4.04	93.3	12.7	4.03	0.92	1.06	2.66	97	7.45378	2.50943	16.632	8.36792
99	1	47	0	1	0	0	25	5.33	1.08	0.33	0.06	0.01	5.62	84.3	12.8	5.17	4.12	1.12	2.95	88	4.93519	2.63393	10.8221	4.75893
100	2	52	1	1	0	1	21	2.24	0.62	0.41	0.02	0.03	3.36	94	18.6	2.46	1.86	0.31	1.46	94	3.6129	4.70968	13.5557	7.22581
101	1	75	1	1	1	1	31	6.4	1.5	0.98	0.02	0.11	4.01	98.2	11.5	4.92	1.08	0.72	4	100	4.26667	5.55556	17.5904	8.88889
102	1	51	1	1	1	1	26	5.43	1.43	0.27	0.01	0.02	5.11	87.9	12.4	3.54	1.22	1.11	1.98	31	3.7972	1.78378	5.5893	4.89189
103	1	73	0	1	0	1	25	7.03	1.37	0.63	0.03	0.37	4.11	89.1	14.3	4.59	1.59	0.89	3.11	96	5.13139	3.49438	13.7781	7.89888
104	1	44	0	1	1	1	23	6.54	2.1	1.08	0.04	0.02	5.08	88.4	12.2	4.56	1.64	0.7	3.18	90	3.11429	4.54286	11.8547	9.34286
105	2	47	0	1	0	0	19	3.98	2.54	0.61	0.03	0.02	4.58	80.6	12.4	4.25	1.8	1.05	2.86	52	1.56693	2.72381	2.83181	3.79048
106	1	60	1	1	1	1	22	6.71	1.65	0.59	0.05	0.09	4.64	87.5	12.7	3.94	1.39	0.68	1.56	70	4.06667	2.29412	7.71744	9.86765
107	2	72	0	1	0	1	23	7.8	2.64	0.38	0.02	0.07	1.57	107	17.7	4.55	3.04	0.67	2.18	82	2.95455	3.25373	7.75467	11.6418
108	1	68	1	1	0	1	22	2.97	1.8	0.57	0.01	0.19	4.88	90.6	13.4	4.2	0.61	1.86	2.11	24	1.65	1.13441	-1.53746	1.59677
109	1	65	0	1	1	1	22	3.98	2.5	0.48	0.04	0.18	4.37	93.1	13.2	2.73	1.02	0.85	1.89	32	1.592	2.22353	1.4539	4.68235
110	1	65	1	1	1	1	25	4.46	0.6	0.49	0.02	0.06	4.16	93.3	12.2	5.39	3.04	1.35	2.92	85	7.43333	2.16296	15.5851	3.3037
111	1	71	1	1	0	1	26	5.51	1.22	0.5	0.03	0.02	4.47	96.2	14.1	3.06	1.25	1.29	1.31	50	4.51639	1.0155	5.14025	4.27132
112	2	62	1	1	0	0	20	4.58	3.08	0.71	0.08	0.02	4.2	91.4	12.5	3.51	2.82	0.96	2.02	38	1.48701	2.10417	0.853382	4.77083
113	2	69	1	0	0	1	25	4.9	1.22	0.41	0.02	0.06	4.76	85.7	13.7	5.26	1.89	1.62	2.94	60	4.01639	1.81481	6.21537	3.02469
114	2	61	1	0	1	1	25	5.4	2.12	0.41	0.06	0.63	4.6	83.3	13	4.58	0.84	1	2.58	64	2.54717	2.58	4.81868	5.4
115	2	67	1	0	1	1	26	5.38	2.3	0.56	0.01	0.01	3.34	95.5	14.3	3.55	0.85	0.73	1.69	60	2.33913	2.31507	3.54698	7.36986
116	2	63	0	0	0	0	20	2.79	1.76	0.25	0.05	0.01	3.92	93.4	12.6	4.02	1.06	1.73	2.19	0	1.58523	1.2659	-1.3178	1.61272
117	2	52	0	1	0	1	23	4.2	2.49	0.3	0.01	0.16	4.28	92.1	12.5	3.2	0.89	1.02	2.36	0	1.68675	2.31373	1.94543	4.11765
118	1	78	1	0	0	1	20	3.76	0.87	0.6	0.01	0.11	3.63	95.6	13.5	4.27	0.62	1.75	2.29	60	4.32184	1.30857	5.50694	2.14857
119	1	48	1	0	1	1	20	2.99	1.51	0.22	0.07	0.03	4.85	83.3	13	4.99	1.75	1.35	3.27	50	1.98013	2.42222	2.97608	2.21481
120	1	63	0	1	0	1	24	7.2	2.06	1.07	0.06	0.12	4.17	81.8	14.8	5.19	1.36	1.05	3.09	80	3.49515	2.94286	8.18421	6.85714
121	1	81	1	1	1	1	26	6.5	1.59	0.94	0.05	0.11	5.75	103.8	14.7	4.03	1.53	0.84	3.2	90	4.08805	3.80952	12.1296	7.7381
122	1	81	1	0	0	1	24	5.6	2.1	0.36	0.02	0.08	4.64	94	13.4	3.31	0.73	0.79	1.86	64	2.66667	2.35443	4.46236	7.08861
123	1	65	1	1	0	0	27	7.1	1.98	0.61	0.01	0.01	4.46	92.6	13	4.58	7.43	0.84	2.69	81	3.58586	3.20238	9.15302	8.45238
124	2	79	1	1	0	0	20	8.61	1.58	0.42	0.01	0.08	4.17	91.8	13	3.2	1.27	1.17	1.56	50	5.44937	1.33333	8.3395	7.35897
125	1	67	1	0	0	0	25	5.8	2	0.27	0.03	0.29	4.13	91.8	14.5	3.98	1.14	0.71	1.66	64	2.9	2.33803	4.98661	8.16901
126	1	74	1	0	0	0	21	5.97	2.19	0.62	0.05	0.51	5.08	89	13	3.06	0.93	0.71	1.7	64	2.72603	2.39437	4.72263	8.40845
127	1	47	1	0	0	0	20	5.67	1.33	0.72	0.01	0.05	4.39	86.3	12.6	3.28	1.25	0.8	2.02	80	4.26316	2.525	8.8629	7.0875
128	1	84	0	1	0	0	23	6.97	2	0.46	0.02	0.13	3.74	89.6	13.5	3.58	1.02	0.81	2.16	78	3.485	2.66667	7.36477	8.60494
129	1	26	0	0	0	0	20	5.25	2.03	0.69	0.07	0.01	5.1	83.2	12.6	3.71	0.96	1.03	2.49	66	2.58621	2.41748	4.4467	5.09709
130	1	63	0	1	1	0	21	6.6	1.851	0.81	0.03	0.04	5.24	86.3	13.1	4.68	1.64	0.95	2.86	80	3.56564	3.01053	8.55154	6.94737
131	2	76	0	1	0	0	26	6.45	1.87	0.72	0.01	0.01	2.95	85	14.2	5.41	0.71	0.89	3.2	86	3.4492	3.59551	9.94936	7.24719
132	1	47	1	0	1	0	23	6.5	1.9	0.51	0.03	0.05	5.09	91.7	12.5	5.2	8.82	0.85	2.28	90	3.42105	2.68235	7.25329	7.64706
133	1	54	0	0	1	0	23	5.42	1.2	0.4	0.01	0.13	3.22	95.3	12.7	6.11	0.88	0.65	3.9	120	4.51667	6	19.4813	8.33846
134	1	59	1	0	0	0	24	6.98	1.51	0.68	0.02	0.06	4.09	95.1	12.7	4.34	2.17	0.98	0.76	32	4.62252	0.77551	4.70969	7.12245
135	1	52	1	1	1	0	26	5.8	1.89	0.15	0.04	0.13	4.91	96.1	12.4	3.99	0.88	0.85	2.16	80	3.06878	2.54118	5.98441	6.82353
136	1	82	0	0	0	1	24	1.83	1.83	0.47	0.04	0.16	4.09	98.3	13.5	4.09	1.08	1.53	2.16	0	1	1.41176	-2.33135	1.19608
137	2	63	1	0	0	1	20	3.61	2.23	0.38	0.02	0.21	4.52	91.2	12.2	5.09	1.04	1.66	0.74	0	1.61883	0.445783	-3.59496	2.1747
138	1	76	0	0	0	0	25	7.73	0.44	0.3	0.02	0.01	4.68	95.5	12.4	4.89	1.69	1	3.26	160	17.5682	3.26	43.5615	7.73
139	2	66	0	0	1	0	25	6.3	2.23	0.5	0.02	0.08	3.71	93.8	14.5	3.89	1.5	0.78	1.9	64	2.82511	2.4359	5.08478	8.07692
140	1	76	0	0	1	0	24	4.41	2.49	0.51	0.01	0.01	3.22	94.4	12.7	3.72	1	0.85	1.86	40	1.77108	2.18824	1.79094	5.18824
141	1	62	0	0	0	0	21	4.73	1.69	0.54	0.02	0.13	4.72	93.2	12.7	5.19	1.36	1.05	3.09	74	2.79882	2.94286	6.4789	4.50476
142	1	49	1	0	1	0	23	6.8	1.59	0.8	0.01	0.05	4.95	88.4	13.8	5.01	1.88	0.78	3.09	93	4.27673	3.96154	13.0291	8.71795
143	1	48	1	1	1	0	22	6.8	2.48	0.56	0.01	0.2	4.62	88.3	12.6	3.38	1.21	0.67	2.26	76	2.74194	3.37313	7.57751	10.1493
144	2	71	1	0	0	0	20	5.6	2.65	0.26	0.01	0.04	4.23	94.1	13.8	4.92	1.52	1.2	2.99	48	2.11321	2.49167	3.50177	4.66667
145	1	41	1	0	1	0	22	7.95	2.56	0.57	0.05	0.01	5.63	90.9	12.4	4.23	1.21	0.85	2.28	80	3.10547	2.68235	6.48042	9.35294
146	1	66	1	1	1	0	24	3.5	1.6	0.53	0.03	0.03	6.3	82.7	12.5	2.74	2.65	0.98	2.2	36	2.1875	2.2449	2.97376	3.57143
147	2	74	1	0	0	0	31	5.83	1.03	0.47	0.01	0.01	3.53	93.2	14	5.67	1.29	1.51	3.68	89	5.66019	2.43709	12.0313	3.86093
148	1	45	0	0	0	0	22	3.99	2.23	0.53	0.16	0.06	4.2	89.3	12.7	2.88	2.48	1.05	1.56	40	1.78924	1.48571	-0.185757	3.8
149	1	66	1	1	1	0	24	3.5	1.6	0.53	0.03	0.03	6.3	82.7	12.5	2.74	2.65	0.9	2.1	36	2.1875	2.33333	3.22819	3.88889
150	1	59	1	1	0	0	21	5.02	2.89	1.21	0.02	0.29	3.7	90	14.6	5.24	2.35	0.94	3.27	80	1.73702	3.47872	5.42026	5.34043
151	1	68	1	0	0	0	30	3.53	2.29	0.45	0.01	0.07	4.51	89.8	13.1	5.08	1.82	1.12	3.28	78	1.54148	2.92857	3.3586	3.15179
152	1	45	1	0	0	0	23	7.17	1.72	0.72	0.01	0.01	3.9	92.6	14.7	4.78	3.49	1	2.49	80	4.1686	2.49	8.53064	7.17
153	1	37	1	0	1	1	28	6.72	1.8	0.63	0.15	0.04	4.88	90.6	12.7	8.24	2.14	0.96	6.05	108	3.73333	6.30208	18.432	7
154	1	71	1	0	1	0	26	13.64	1.75	1.03	0.02	0.02	4.16	88.2	13.9	5.2	1.48	1.52	3.13	90	7.79429	2.05921	16.1706	8.97368
155	1	94	1	1	1	0	18	7.5	2.15	0.84	0.02	0.01	3.45	98.8	12.8	5.03	1.2	0.69	2.16	80	3.48837	3.13043	8.70728	10.8696
156	1	70	1	0	0	0	25	4.02	1.13	0.48	0.01	0.01	3.28	92.4	12.5	4.58	1.37	0.66	3.2	95	3.55752	4.84848	13.8195	6.09091
157	1	26	0	0	0	0	22	3.25	2.32	0.53	0.09	0.03	5.29	80.5	13.1	4.59	2.18	0.83	3.07	60	1.40086	3.6988	5.23014	3.91566
158	1	61	1	0	0	0	22	3.39	1.36	0.47	0.01	0.02	3.97	92.4	12.8	2.12	1.23	1	1.8	32	2.49265	1.8	2.44109	3.39
159	1	50	0	0	1	0	20	5.77	3.37	0.49	0.01	0.08	5.42	89.7	13.7	5.37	3.39	0.86	3.26	60	1.71217	3.7907	6.25693	6.7093
160	1	56	0	0	0	0	26	7.71	1.11	0.69	0.02	0.01	4.85	95.9	12.9	3.61	0.98	0.98	1.26	60	6.94595	1.28571	11.8676	7.86735
161	1	83	1	1	0	0	24	8.36	1.1	0.43	0.19	0.01	4.53	88.3	12.2	3.76	1.21	0.77	2.75	110	7.6	3.57143	20.0454	10.8571
162	1	48	1	1	1	0	20	4.8	2.4	0.36	0.01	0.01	4.95	92.8	13.4	3.53	1.67	0.75	2.3	48	2	3.06667	4.8788	6.4
163	2	54	1	0	0	0	26	4.08	1.68	0.34	0.02	0.07	3.8	87.4	12.9	3.86	1.55	0.95	2.28	34	2.42857	2.4	4.01037	4.29474
164	2	64	1	1	1	0	21	4.6	2.34	0.23	0.01	0.05	4.65	84.6	12.5	4.95	1.74	0.8	1.56	48	1.96581	1.95	1.58242	5.75
165	2	76	0	0	0	0	21	5.81	2.1	0.99	0.02	0.23	4.34	83.9	14	2.87	0.81	0.88	1.69	40	2.76667	1.92045	3.45871	6.60227
166	1	64	1	0	1	0	23	7.4	2.56	0.5	0.03	0.03	5.17	85.3	13.6	4.5	2.23	1.02	2.51	69	2.89062	2.46078	5.31682	7.2549
167	1	71	0	1	1	1	19	4.26	2.71	0.27	0.02	0.01	4.77	98.3	12.6	3.48	1.7	1.01	2.16	0	1.57196	2.13861	1.16051	4.21782
168	1	71	1	0	0	1	19	4.26	2.71	0.27	0.02	0.01	4.77	98.3	12.6	3.84	1.7	0.9	1.78	0	1.57196	1.97778	0.697786	4.73333
169	2	53	0	1	1	0	26	5.8	2.31	0.59	0.01	0.14	3.89	87.4	14.3	3.57	0.99	0.75	1.69	56	2.51082	2.25333	3.78984	7.73333
170	1	45	1	1	0	0	25	4.32	1	0.9	0.02	0.1	4.93	89	12.3	6.5	1.45	0.88	3.68	96	4.32	4.18182	13.7688	4.90909
171	1	57	1	1	1	0	21	6	1.65	0.94	0.02	0.08	4.6	92	12.6	5.48	0.95	0.63	2.23	88	3.63636	3.53968	10.2471	9.52381
172	1	37	1	0	0	0	21	6.59	0.87	0.3	0.03	0.04	6.06	90.4	12.7	4.16	0.88	1.47	2.36	84	7.57471	1.60544	14.3273	4.48299
173	1	69	1	0	1	0	20	3.59	2.58	0.36	0.02	0.14	4.93	88.6	12.8	3.8	2.71	0.83	1.97	46	1.39147	2.37349	1.39426	4.3253
174	2	47	0	0	0	0	22	5.95	1.96	0.74	0.03	0.01	4.8	69.8	16.2	3.76	1.68	1.38	2.1	60	3.03571	1.52174	2.97051	4.31159
175	2	48	0	1	0	1	23	3.3	2.32	0.41	0.02	0.1	4.13	93.9	11.9	5	1.57	1.36	1.59	0	1.42241	1.16912	-1.99496	2.42647
176	1	72	1	0	1	0	20	3.58	2	0.9	0.05	0.19	4.89	86.9	12.8	3.86	0.78	0.98	2.16	40	1.79	2.20408	1.88285	3.65306
177	2	79	1	1	1	0	20	4.68	2.56	0.26	0.04	0.01	3.97	88.2	13	4.99	1.09	1	2.43	38	1.82812	2.43	2.62619	4.68
178	1	80	1	0	0	0	27	3.07	0.96	0.73	0.01	0.01	2.56	114.5	18	2.17	0.99	1.06	0.74	30	3.19792	0.698113	0.99817	2.89623
179	2	68	0	0	0	1	23	3.9	2.88	0.34	0.03	0.15	4.24	87.7	12.7	4.56	1.48	0.78	1.59	0	1.35417	2.03846	0.339008	5
180	2	68	0	0	1	1	23	3.9	2.12	0.34	0.03	0.15	4.24	87.7	12.7	4.56	0.65	0.96	2.59	0	1.83962	2.69792	3.42514	4.0625
181	1	51	1	0	0	0	27	6.75	1.25	0.53	0.02	0.03	4.22	91.5	12.8	4.17	1.31	1.45	2.24	39	5.4	1.54483	8.82707	4.65517
182	1	69	1	1	1	0	21	7.5	2.15	0.83	0.04	0.03	5.02	101.4	13.5	4.81	0.96	0.7	2.87	90	3.48837	4.1	11.4967	10.7143
183	2	60	0	0	0	0	21	5.57	2.98	0.46	0.01	0.31	3.64	79.7	16.8	3.43	1.14	0.56	2.45	60	1.86913	4.375	8.32237	9.94643
184	1	75	1	0	0	0	23	10.11	1.04	0.51	0.02	0.01	3.79	96	13.4	3.31	0.8	0.7	2.31	180	9.72115	3.3	24.4592	14.4429
185	1	50	1	0	0	0	31	4.88	1.95	0.58	0.02	0.15	4.41	96.1	12.8	3.94	1.55	0.88	4.4	86	2.50256	5	11.6718	5.54545
186	1	48	1	0	0	0	21	10.55	1.4	0.97	0.01	0.01	5.14	91.1	12.6	6.09	2.22	1.33	3.94	100	7.53571	2.96241	18.1358	7.93233
187	2	62	0	1	0	0	22	2.96	1.19	0.23	0.02	0.02	4.17	90.6	12.7	5.35	1.58	1.45	3.51	66	2.48739	2.42069	4.21395	2.04138
188	1	78	1	0	0	0	26	6.51	1.12	0.58	0.04	0.01	4.2	91.2	12.9	4.02	0.81	0.92	2.89	100	5.8125	3.1413	14.4303	7.07609
189	1	65	1	0	0	0	23	4.37	1.74	0.62	0.01	0.03	3.86	90.7	13.1	4.9	1.08	1.8	2.7	30	2.51149	1.5	1.62415	2.42778
190	1	53	1	0	0	0	23	4.45	1.52	0.25	0.01	0.11	3.99	90.2	13.5	3.39	1.69	0.6	1.96	80	2.92763	3.26667	7.72597	7.41667
191	1	77	0	1	1	0	21	6.6	1.85	0.82	0.01	0.12	5.09	89.6	13	4.32	1.68	0.7	2.44	86	3.56757	3.48571	9.92337	9.42857
192	1	65	0	0	1	0	24	6.09	2.2	0.66	0.02	0.12	4.25	91.5	13.3	3.83	1.12	1.12	2.3	24	2.76818	2.05357	3.8454	5.4375
193	1	65	1	1	1	0	21	3.12	1.03	0.53	0.02	0.01	3.95	97.2	14.9	5.64	0.99	0.58	2	80	3.02913	3.44828	8.49702	5.37931
194	2	66	1	0	0	0	21	4	2.35	0.59	0.01	0.02	4.02	90.3	14	3.87	1.42	0.86	1.79	45	1.70213	2.0814	1.31469	4.65116
195	1	76	0	1	1	0	28	5.91	1.81	0.45	0.03	0.29	5.03	91.3	13.6	4.1	1.77	0.8	2.65	80	3.26519	3.3125	8.68452	7.3875
196	1	74	0	0	1	0	24	5.9	1.58	0.89	0.04	0.11	4.09	71.6	18.4	5.26	1.44	0.76	2.7	88	3.73418	3.55263	10.5239	7.76316
197	1	47	1	1	1	0	24	4	2.5	0.45	0.07	0.48	4.45	95.7	12.8	3.33	1.13	0.98	2.38	35	1.6	2.42857	2.0634	4.08163
198	1	75	1	0	0	0	25	3.65	1.57	0.28	0.09	0.03	4.54	93.6	13.3	4.34	1.26	1.3	2.85	40	2.32484	2.19231	3.1588	2.80769
199	1	47	1	0	1	0	24	4	2.5	0.45	0.07	0.48	4.45	95.7	12.8	3.54	1.13	0.94	2.38	35	1.6	2.53191	2.36072	4.25532
200	1	60	1	0	1	0	20	5.9	1.9	0.6	0.02	0.07	4.75	94.9	13.8	5.58	1.13	1.06	3.02	80	3.10526	2.84906	6.95953	5.56604
201	1	56	1	0	0	0	25	5.69	2.1	0.52	0.06	0.07	4.51	91.8	13.3	4.91	2.38	1.09	3.03	64	2.70952	2.77982	5.79116	5.22018
202	1	63	0	1	1	1	25	6.3	2.03	0.36	0.05	0.07	4.42	88.2	14.2	4.39	1.77	0.89	2.84	80	3.10345	3.19101	7.93888	7.07865
203	1	54	1	0	1	1	24	3.37	1.09	0.83	0.04	0.35	5.19	86.9	14.3	3.41	1.77	0.54	2.22	88	3.09174	4.11111	10.5573	6.24074
204	1	66	1	0	1	1	24	4.3	1.13	0.33	0.05	0.01	4.76	92	13	5.04	2.67	1.43	3.13	80	3.80531	2.18881	6.77441	3.00699
205	1	53	1	0	0	0	25	6.77	1.98	0.63	0.07	0.04	4.65	88	12.7	4.28	1.3	1.13	3	84	3.41919	2.65487	7.16965	5.99115
206	2	79	0	1	1	1	25	7.02	2	0.68	0.01	0.01	4.56	91	12.5	4.63	1.69	0.83	2.77	85	3.51	3.33735	9.35554	8.45783
207	1	55	1	0	1	1	21	3.61	2.42	0.3	0.03	0.21	4.3	90.9	12.2	3.44	1.93	1.03	2.3	36	1.49174	2.23301	1.23563	3.50485
208	2	50	1	0	0	1	26	9.85	2.4	0.6	0.01	0.03	4.75	89.1	13.1	6	1.19	0.7	3.48	95	4.10417	4.97143	15.5119	14.0714
209	1	78	0	1	1	1	23	7	1.98	1.02	0.02	0.01	3.94	95.2	13.2	4.86	1.1	0.9	2.48	80	3.53535	2.75556	7.74381	7.77778
210	1	65	1	0	1	1	24	6	2.15	0.32	0.02	0.06	4.68	89.3	12.3	3.64	0.9	0.91	2.18	64	2.7907	2.3956	4.88457	6.59341
211	1	53	1	0	0	0	20	3.49	1.61	0.34	0.08	0.01	4.58	88.2	12.3	3.46	2.55	0.98	1.89	60	2.1677	1.92857	2.0152	3.56122
212	1	63	0	0	1	1	25	3.89	2.04	0.67	0.06	0.19	4.57	91.2	13	3.45	1.49	0.95	2.18	40	1.90686	2.29474	2.42986	4.09474
213	1	48	1	1	1	1	18	4.4	2.3	0.62	0.09	0.22	5.24	103.1	13.2	4.6	1.43	1.1	2.57	48	1.91304	2.33636	2.56476	4
214	1	61	0	1	0	1	24	6.32	1.54	1	0.04	0.02	4.19	85.4	12.8	3.58	2.16	0.65	3.47	100	4.1039	5.33846	16.5672	9.72308
215	1	58	1	0	0	0	25	6.57	0.81	0.5	0.02	0.02	4.96	91.9	12.2	3.85	1.16	1.15	2.3	80	8.11111	2	16.7761	5.71304
216	1	84	1	0	0	1	21	3.59	2.56	0.35	0.04	0.16	3.74	94.1	12.3	4.88	1.41	0.99	1.8	36	1.40234	1.81818	-0.176751	3.62626
217	1	64	1	1	1	0	26	6.97	2.78	0.75	0.18	0.02	4.76	85.7	13	4.77	1.45	1.05	3.3	114	2.50719	3.14286	6.34012	6.6381
218	1	56	1	0	1	1	25	4.5	2.45	0.38	0.04	0.03	5.67	91.4	12.5	3.45	0.89	1.04	2.65	38	1.83673	2.54808	2.98698	4.32692
219	1	35	1	0	1	1	25	6.29	2.56	0.61	0.24	0.03	4.72	87.9	12.6	5.93	3.08	0.97	4.27	82	2.45703	4.40206	9.84	6.48454
220	1	67	1	1	0	1	25	6.61	0.95	0.46	0.73	0.03	2.5	96.4	13.2	2.26	0.8	0.9	1.16	86	6.95789	1.28889	11.906	7.34444
221	1	43	0	0	0	0	25	4.89	2.31	1.45	0.03	0.03	5	85	13	4.84	4.07	0.9	3.19	72	2.11688	3.54444	6.53961	5.43333
222	1	57	0	0	0	0	24	7.28	1.51	0.67	0.26	0.02	4.47	84.3	13.3	6.46	2.74	1.43	4.53	60	4.82119	3.16783	12.079	5.09091
223	1	51	1	0	1	1	19	6.84	1.71	0.62	0.01	0.02	3.94	100	13.1	3.87	0.9	0.89	2.65	84	4	2.97753	9.52035	7.68539
224	2	65	0	0	1	1	26	6.5	1.87	0.36	0.05	0.01	4.95	96.4	13.1	4.1	1.25	0.86	2.28	76	3.47594	2.65116	7.29796	7.55814
225	2	51	0	0	0	0	20	3.96	2.27	0.27	0.09	0.01	4.26	89.7	11.9	2.5	1.3	1.02	1.27	28	1.74449	1.2451	-0.987589	3.88235
226	1	66	1	0	1	1	19	6	2.3	0.81	0.03	0.07	4.52	96.7	12.2	4.52	2.24	0.67	1.52	60	2.6087	2.26866	4.07362	8.95522
227	1	48	0	0	1	1	20	3.1	2.56	0.39	0.05	0.1	4.16	95.1	13	3.16	1.2	0.85	1.89	0	1.21094	2.22353	0.52068	3.64706
228	1	71	0	1	1	1	26	3.12	1.53	0.23	0.01	0.07	4.28	92.1	12.8	2.99	1.26	0.61	1.91	60	2.03922	3.13115	5.16035	5.11475
229	1	57	1	1	1	1	26	4.72	1.94	0.47	0.01	0.03	4.6	97	13	2.99	1.35	0.75	1.74	64	2.43299	2.32	3.79103	6.29333
230	2	48	0	1	0	1	20	4.15	1.41	0.36	0.04	0.13	4.87	89.1	13.4	4.41	2.38	0.96	2.57	77	2.94326	2.67708	6.06802	4.32292
231	1	45	1	1	1	1	26	3.4	0.94	0.37	0.03	0.03	4.66	89.7	12.8	4.57	0.88	0.96	3.48	84	3.61702	3.625	10.4452	3.54167
232	1	71	1	1	0	1	28	3.7	2.65	0.34	0.02	0.07	4.14	90.8	14	3.25	2.17	1.02	1.69	0	1.39623	1.65686	-0.655847	3.62745
233	1	67	0	1	1	1	26	6.6	1.85	0.96	0.1	0.53	5	93.6	12.5	5.6	2.77	0.99	3.78	88	3.56757	3.81818	10.8799	6.66667
234	2	65	0	0	1	1	19	4.2	2.26	0.4	0.02	0.07	4.61	99.1	12.9	3.46	1.45	1.01	2.09	0	1.85841	2.06931	1.66263	4.15842
235	2	61	1	1	0	1	26	6.4	2.21	0.47	0.04	0.01	5.08	89	10.9	4.25	2.59	0.9	2.33	70	2.89593	2.58889	5.69836	7.11111
236	1	62	1	1	0	1	24	4.76	1.98	1.08	0.01	0.01	4.09	103.7	14.1	2.94	0.77	1.39	1.27	20	2.40404	0.913669	-0.325879	3.42446
237	2	66	0	1	0	0	22	3.45	2.09	0.33	0.03	0.01	4.01	95.3	12.7	4.24	2.65	1.39	2.56	36	1.65072	1.84173	0.499255	2.48201
238	2	70	1	1	0	1	21	5.64	1.72	0.54	0.02	0.11	4.25	82.8	12.7	3.54	1.51	0.87	2	39	3.27907	2.29885	5.80223	6.48276
239	2	50	0	0	0	1	20	6.44	2.03	0.27	0.01	0.23	3.5	93	12.3	3.43	1.45	1.07	1.82	0	3.17241	1.70093	3.82083	6.01869
240	1	59	0	0	1	1	21	3.9	2.23	0.48	0.01	0.03	3.54	89.8	13.4	4.31	1.12	1.14	2.76	64	1.74888	2.42105	2.40637	3.42105
241	2	87	1	1	0	0	25	6.53	1.52	0.56	0.38	0.03	4.14	93.2	14.6	4.5	1.33	1.09	2.66	81	4.29605	2.44037	8.69997	5.99083
242	1	84	1	1	0	1	24	5.09	0.97	0.4	0.03	0.15	5.87	71.6	15	3.52	0.99	1.82	1.33	60	5.24742	0.730769	6.11136	2.7967
243	1	45	1	1	0	0	22	4.14	1.44	0.37	0.09	0.03	4.92	87.9	13	5.78	2.05	0.99	4.12	82	2.875	4.16162	10.1718	4.18182
244	1	53	1	0	1	1	25	5	2.8	0.45	0.11	0.36	5.05	89.5	13.2	4.68	2.01	0.92	2	36	1.78571	2.17391	1.78556	5.43478
245	1	65	1	1	1	1	29	6.84	1.96	0.85	0.02	0.01	5.05	89.3	12.9	5.53	2.44	1.05	3.58	84	3.4898	3.40952	9.51371	6.51429
246	2	75	0	1	0	1	24	6.02	2.2	0.61	0.01	0.23	3.09	94.5	12.1	3.5	2.08	0.72	1.73	66	2.73636	2.40278	4.77215	8.36111
247	2	54	1	1	0	1	25	2.82	1.75	0.31	0.03	0.14	4.27	86.9	12.4	3.56	1.68	1.04	1.9	39	1.61143	1.82692	0.360446	2.71154
248	1	60	0	1	0	1	25	3.66	1.97	0.3	0.01	0.23	4.34	87.8	12.8	3.9	1.74	1.07	2.19	32	1.85787	2.04673	1.59636	3.42056
249	1	41	1	1	1	1	23	4	2.3	0.59	0.03	0.01	5.6	88.4	13.2	3.56	1.57	0.95	1.67	34	1.73913	1.75789	0.474594	4.21053
250	1	58	0	0	1	1	21	2.57	0.87	0.19	0.01	0.09	4.31	90.3	12.4	3.37	1.16	1.06	1.88	0	2.95402	1.77358	3.49501	2.42453
251	1	41	0	1	1	1	25	4.89	1.51	0.46	0.77	0.07	4.99	88.1	12.9	4.65	1.54	0.81	2.95	83	3.23841	3.64198	9.56683	6.03704
252	1	53	0	1	1	1	24	2.76	2.92	0.45	0.05	0.15	4.05	89.6	13.8	4	1.35	0.83	2.67	30	0.945205	3.21687	2.72774	3.3253
253	1	53	1	1	1	0	23	4.79	1.71	0.13	0.01	0.01	5.09	91.9	14.5	3.39	0.9	1.01	1.98	40	2.80117	1.9604	3.65812	4.74257
254	1	62	0	1	1	1	21	4.02	2.55	0.35	0.04	0.03	4.71	89.4	12.4	3.85	1.72	1.04	2.35	32	1.57647	2.25962	1.51969	3.86538
255	1	70	0	1	0	1	18	7.86	2	0.6	0.02	0.01	4.48	97.3	12.6	3.8	0.7	0.95	2.19	30	3.93	2.30526	7.41481	8.27368
256	2	67	0	1	0	0	21	3.5	0.81	0.2	0.02	0.01	4.7	86.8	12.7	6.27	0.93	2.46	3.82	78	4.32099	1.55285	6.20764	1.42276
257	1	56	1	1	1	1	27	4	2.46	0.48	0.09	0.28	4.84	90.3	11.8	3.26	2.02	0.88	1.58	33	1.62602	1.79545	0.305637	4.54545
258	2	78	1	1	0	1	21	3.89	2.1	0.22	0.03	0.01	4.64	88.1	12	3.26	2.63	0.98	2.15	33	1.85238	2.19388	2.00627	3.96939
259	2	50	0	0	0	1	23	3.71	1.24	0.42	0.01	0.12	4.14	89.4	12.2	3.25	1.2	1.46	1.35	0	2.99194	0.924658	1.14549	2.5411
260	2	62	1	1	0	1	20	5.27	2.05	0.44	0.01	0.04	4.43	93.9	14.7	3.1	1.19	0.86	1.8	30	2.57073	2.09302	3.47535	6.12791
261	1	47	1	1	1	1	23	4.6	2.4	0.56	0.02	0.08	6.24	87.8	13.2	4.2	1.28	0.94	2.05	40	1.91667	2.18085	2.12623	4.89362
262	1	61	1	1	0	0	23	4.43	1.77	0.42	0.15	0.03	5.37	85.3	12.5	3.87	2.92	0.94	2.38	74	2.50282	2.53191	4.57174	4.71277
263	1	65	1	1	1	1	26	7.4	2.13	0.75	0.03	0.04	4.72	82.6	13	4.82	1.14	0.82	2.79	83	3.47418	3.40244	9.45508	9.02439
264	1	66	1	1	0	1	27	3.98	2.46	0.41	0.06	0.01	5.84	87.7	15.5	3.95	1.58	0.84	1.73	32	1.61789	2.05952	1.04545	4.7381
265	2	70	1	1	0	1	23	4.8	2.26	0.58	0.03	0.01	3.4	88.5	12.6	4.55	1.07	0.72	2.45	52	2.12389	3.40278	6.14921	6.66667
266	1	51	1	0	1	1	23	5.3	2.02	0.42	0.06	0.08	4.28	90.7	14	3.95	1.58	0.75	1.73	62	2.62376	2.30667	4.21987	7.06667
267	1	62	1	1	1	0	21	6.63	1.43	0.7	0.13	0.05	4.65	94.6	13.8	3.23	1.56	0.9	2.16	82	4.63636	2.4	9.41725	7.36667
268	1	66	1	1	0	1	27	3.98	2.46	0.41	0.06	0.01	5.84	87.7	15.5	3.95	1.58	0.81	1.73	32	1.61789	2.1358	1.26491	4.91358
269	2	73	1	1	0	1	24	7.03	0.81	0.39	0.01	0.01	4.08	86.8	12.9	3.54	1.49	0.76	2.23	120	8.67901	2.93421	20.8546	9.25
270	2	75	0	1	0	1	27	6.05	1.52	0.51	0.02	0.09	3.12	92.6	13.8	3.75	1.73	0.99	2.4	80	3.98026	2.42424	7.88021	6.11111
271	1	70	0	1	0	1	26	4.21	1.46	0.26	0.01	0.19	4.53	93.6	13.9	3.5	1.02	1.11	2.01	29	2.88356	1.81081	3.42955	3.79279
272	1	52	1	1	1	1	24	5.4	2.56	0.4	0.01	0.04	3.4	106.8	16.4	3.82	1.49	1	2.53	50	2.10938	2.53	3.60267	5.4
273	1	44	1	1	0	1	26	4.75	2.31	0.51	0.01	0.02	4.61	85.7	14.4	3.49	0.85	0.89	2.03	50	2.05628	2.2809	2.75597	5.33708
274	1	73	1	1	0	1	26	3.82	1.82	0.34	0.02	0.13	4.21	88.6	13.3	3.8	1.87	0.73	2.38	85	2.0989	3.26027	5.67802	5.23288
275	2	61	0	1	0	1	21	3.95	1.82	0.4	0.02	0.12	4.23	85.6	14.2	2.77	1.3	1.01	1.28	0	2.17033	1.26733	0.119236	3.91089
276	1	74	0	0	1	0	22	3.21	0.68	1.61	0.01	0.07	5.5	86.4	12.4	5.56	1.51	1.45	3.7	82	4.72059	2.55172	10.06	2.21379
277	1	46	0	1	0	1	22	5.7	1.6	1	0.06	0.22	4.72	93	12.9	4.56	2.57	1.02	2.59	90	3.5625	2.53922	7.18789	5.58824
278	1	78	1	0	1	1	25	4.99	2.28	0.64	0.02	0.13	3.42	94.7	12.2	3.52	1.83	0.87	1.98	52	2.1886	2.27586	3.06553	5.73563
279	1	37	0	1	1	1	21	6.2	2.32	0.68	0.01	0.08	4.72	92.4	12.5	4.58	1.59	1.48	2.51	32	2.67241	1.69595	2.58198	4.18919
280	2	88	1	0	0	1	22	6.24	1.31	0.31	0.03	0.03	4.09	88.8	13.6	4.76	1.92	1.63	2.42	50	4.76336	1.48466	7.09484	3.82822
281	1	65	0	0	0	1	24	3.73	1.29	0.23	0.02	0.1	3.93	87.5	12.5	4.8	1.04	0.8	3.43	85	2.89147	4.2875	10.5744	4.6625
282	1	40	1	1	1	1	26	4.9	2.41	0.51	0.07	0.07	5.29	84.7	12.9	5	1.06	0.94	2.24	48	2.0332	2.38298	2.99312	5.21277
283	2	62	0	1	0	1	24	3.8	0.95	0.87	0.02	0.01	4.83	86.1	12.8	5.3	0.85	0.82	3.33	90	4	4.06098	12.6374	4.63415
284	1	47	1	0	0	1	21	4.79	3.23	0.3	0.03	0.4	5.44	90.8	12.7	4.93	2.6	0.98	2.99	80	1.48297	3.05102	3.56758	4.88776
285	1	75	1	0	0	1	26	2.68	0.84	0.34	0.02	0.07	3.58	96.6	13.2	4.77	0.75	1.09	3.4	80	3.19048	3.11927	7.9456	2.45872
286	2	84	0	1	0	1	25	3.94	1.73	0.42	0.01	0.09	2.46	95.9	13.9	4.42	1.55	1.32	2.53	48	2.27746	1.91667	2.24974	2.98485
287	1	48	0	0	1	1	26	6.1	1.12	0.57	0.01	0.16	5.19	86.1	12.7	8.78	1.4	0.78	7.48	150	5.44643	9.58974	32.086	7.82051
288	2	64	0	0	0	1	23	3.35	1.22	0.2	0.02	0.08	3.68	92.4	12.5	3.99	1.3	0.58	2.15	80	2.7459	3.7069	8.54745	5.77586
289	1	48	1	0	1	0	25	4.47	2.03	0.73	0.01	0.11	4.86	86.6	12.3	4.12	2.32	0.77	2.49	88	2.20197	3.23377	5.85417	5.80519
290	1	40	1	0	0	0	25	3.81	1.81	0.35	0.1	0.03	5.36	83.4	13.1	3.87	1.13	1.05	2.58	64	2.10497	2.45714	3.38228	3.62857
291	1	58	1	0	1	0	25	6.32	0.6	0.46	0.02	0.02	4.32	91.7	12.6	4.2	0.55	1.33	2.86	100	10.5333	2.15038	23.1408	4.75188
292	1	53	1	1	0	0	26	9.12	0.62	0.54	0.01	0.09	2.67	89.9	16.4	3.87	1.28	1.05	2.26	120	14.7097	2.15238	33.3744	8.68571
293	1	63	1	1	1	0	27	7	1.95	0.53	0.01	0.02	3.88	93.3	12.1	5.45	2.82	0.7	3.69	98	3.58974	5.27143	15.1152	10
294	2	66	1	1	0	0	26	5.68	1.58	0.38	0.03	0.01	4.68	87.6	13	3.95	0.58	1.12	2.87	90	3.59494	2.5625	7.33431	5.07143
295	1	66	1	0	1	0	29	5.26	1.8	0.57	0.01	0.09	4	94	12.4	3.93	1.1	0.69	2.83	84	2.92222	4.10145	10.1144	7.62319
296	1	59	1	0	1	1	28	5.3	1.97	0.67	0.12	0.01	5.2	87.7	13	4.54	3.26	1.13	2.7	72	2.69036	2.38938	4.62093	4.69027
297	1	72	1	1	0	0	25	2.34	0.89	0.34	0.01	0.02	4.19	83.5	13.3	5.31	0.53	1.2	4.03	82	2.62921	3.35833	7.25887	1.95
298	1	77	1	1	0	0	23	6.64	2.32	0.53	0.02	0.01	5.04	84.3	14.3	4.38	5.06	0.67	1.84	60	2.86207	2.74627	6.06822	9.91045
299	2	42	1	1	0	0	26	3.83	1.62	0.27	0.03	0.15	3.86	93.3	12.8	5.5	1.56	1.22	3.7	80	2.3642	3.03279	5.67325	3.13934
300	1	44	1	0	1	0	22	3.79	2.13	0.36	0.05	0.01	4.63	86	13.5	4.99	3.34	0.86	3.61	50	1.77934	4.19767	7.59232	4.40698
301	1	47	1	1	1	0	26	6.58	1.72	2.97	0.02	0.01	4.59	89.8	14.1	4.08	0.77	0.64	3.45	110	3.82558	5.39062	16.0357	10.2812
302	1	59	1	0	0	0	23	10.53	0.95	0.19	0.05	0.05	4.94	89.9	12.3	4.55	2.52	0.84	2.78	140	11.0842	3.30952	27.8247	12.5357
303	2	51	0	1	0	1	18	3.12	2.49	0.72	0.03	0.53	3.75	95.7	11.8	2.56	2.3	0.87	1.84	0	1.25301	2.11494	0.311316	3.58621
304	1	76	1	0	1	0	24	4.41	2.49	0.51	0.01	0.01	3.22	94.4	12.7	3.72	1	0.86	1.86	40	1.77108	2.16279	1.71773	5.12791
305	1	58	1	0	1	0	26	9.98	2.33	0.72	0.08	0.05	4.49	90.6	13.3	4.15	3.35	0.88	2.2	80	4.28326	2.5	8.84021	11.3409
306	1	73	1	0	0	0	22	4.19	1.3	0.4	0.03	0.17	4.1	90.2	14.7	4.87	1.47	0.68	3.56	95	3.22308	5.23529	14.1133	6.16176
307	1	27	1	0	0	0	24	6.21	2.66	0.68	0.17	0.02	4.48	93.8	11.9	7.33	2.23	1.34	5.2	90	2.33459	3.8806	8.03988	4.63433
308	2	45	0	1	0	0	24	4	2.3	0.68	0.06	0.01	4.12	86.4	15.3	3.98	1.88	0.99	2.25	40	1.73913	2.27273	1.95577	4.0404
309	1	79	1	1	1	0	20	7	2.4	0.44	0.03	0.09	4.5	95.6	13	3.58	0.69	0.72	1.7	64	2.91667	2.36111	5.09383	9.72222
310	2	53	1	1	0	0	28	6	1.45	1.11	0.01	0.01	4.95	89.7	12.1	6.39	2.73	0.8	3.62	98	4.13793	4.525	14.3102	7.5
311	2	68	1	0	0	0	20	5	2.56	0.32	0.01	0.01	4.17	88	12.9	4.46	1.8	0.98	2.11	48	1.95312	2.15306	2.13556	5.10204
312	1	60	1	0	1	0	23	5.934	1.38	1.31	0.05	0.01	5.5	84.4	14.3	6.58	1.13	0.69	4.26	112	4.3	6.17391	19.451	8.6
313	1	51	1	1	1	0	23	4.8	2.4	0.26	0.03	0.16	4.36	88.8	12.5	3.99	2.06	1	2.38	40	2	2.38	2.90326	4.8
314	1	43	1	0	0	0	25	5.29	1.82	0.37	0.2	0.03	4.6	89.1	13.8	5.58	0.99	1	4.44	86	2.90659	4.44	11.0501	5.29
315	2	71	1	0	0	0	22	6.55	2.41	0.47	0.09	0.04	4.71	89.6	13.5	3.71	1.39	1.26	2.24	48	2.71784	1.77778	2.92866	5.19841
316	1	81	1	0	1	0	23	7.92	1.93	0.96	0.02	0.01	4.05	94.1	13.4	4.29	0.96	1.16	2.77	80	4.10363	2.38793	8.07786	6.82759
317	1	65	1	0	1	0	22	6.11	1.56	0.79	0.02	0.01	4.14	94.9	12.4	3.6	1.45	0.91	2.15	76	3.91667	2.36264	7.54722	6.71429
318	1	60	1	0	0	0	20	4.81	3.22	0.66	0.06	0.23	4.78	96.4	13.4	4.3	1.97	0.65	2.92	98	1.49379	4.49231	7.74066	7.4
319	1	47	1	0	1	0	24	5.23	2.5	0.78	0.18	0.01	5.27	85.4	12.8	5.91	3.28	0.96	4.42	88	2.092	4.60417	9.5275	5.44792
320	1	83	1	0	0	0	21	4.38	1.73	0.59	0.01	0.14	3.61	100.6	14.8	4.33	0.78	1.06	2.98	70	2.53179	2.81132	5.44653	4.13208
321	1	32	0	0	1	1	20	4.62	2.58	0.18	0.03	0.08	4.55	87.7	12.6	3.25	1.65	1.05	2.3	0	1.7907	2.19048	1.84542	4.4
322	1	30	1	0	1	0	23	3.46	1.17	0.33	0.07	0.01	5.43	88.4	12.3	4.36	3.65	0.82	2.76	80	2.95726	3.36585	8.0839	4.21951
323	1	86	1	0	0	0	26	2.94	0.83	0.43	0.03	0.41	3.43	93.6	13.5	4.47	1.09	1.23	2.84	96	3.54217	2.30894	6.4756	2.39024
324	1	67	1	0	0	0	24	4.21	1.08	0.59	0.01	0.03	4.15	91.8	13.4	5.39	1.41	0.72	3.41	100	3.89815	4.73611	14.3304	5.84722
325	2	55	1	1	1	1	27	4.25	3.2	0.32	0.06	0.16	4.87	92.6	12	4.37	1.85	1.02	1.7	0	1.32812	1.66667	-0.794422	4.16667
326	2	64	1	1	0	0	20	4.5	2.86	0.48	0.02	0.04	3.83	93	14.3	4.36	2.06	0.85	1.55	36	1.57343	1.82353	0.257616	5.29412
327	1	60	1	0	0	1	24	6.27	2.03	0.67	0.01	0.1	4.6	90.9	13.3	4.6	1.83	0.87	3.05	82	3.08867	3.50575	8.80819	7.2069
328	1	54	1	1	0	1	31	7.19	1.8	0.53	0.02	0.12	4.82	82.8	14	4.7	2.24	0.9	2.97	88	3.99444	3.3	10.4345	7.98889
329	1	80	0	0	1	1	29	5.98	4.05	0.35	0.05	0.53	4.26	91.3	13.7	4	1.74	0.95	2.41	55	1.47654	2.53684	2.07255	6.29474
330	1	59	0	1	0	1	28	5	2.59	0.68	0.04	0.25	4.73	90.9	12.3	6.8	2.71	1	4.8	77	1.9305	4.8	9.6954	5
331	1	70	0	1	0	1	23	4.08	1.1	0.49	0.01	0.43	3.68	94.8	13.5	4	1.54	0.65	1.51	48	3.70909	2.32308	6.92506	6.27692
332	1	36	1	0	1	1	20	4.08	1.71	0.38	0.03	0.39	5.35	82.6	12.5	5.26	2.9	1.02	3.17	88	2.38596	3.10784	5.94249	4
333	1	82	1	0	1	1	22	5.64	2.24	0.59	0.01	0.01	3.84	97.1	12.2	4.3	0.4	0.99	2.51	56	2.51786	2.53535	4.61844	5.69697
334	1	78	1	1	1	0	26	4.23	0.74	0.01	0.02	0.06	2.81	90.7	17.9	5.5	1.28	0.6	4.4	90	5.71622	7.33333	26.255	7.05
335	1	78	1	0	1	1	27	8.23	2.13	1.06	0.02	0.03	3.53	92.4	13.6	5.91	1.67	1.1	4.19	90	3.86385	3.80909	11.5793	7.48182
336	1	58	1	1	1	1	24	5.16	2.31	0.71	0.03	0.18	4.1	96.8	12.1	2.51	1.09	0.69	1.57	60	2.23377	2.27536	3.17471	7.47826
337	1	63	1	0	1	1	25	3.89	2.04	0.67	0.06	0.19	4.57	91.2	13	3.45	1.49	0.94	2.06	40	1.90686	2.19149	2.13282	4.1383
338	1	53	0	0	1	1	21	2.89	2.48	0.36	0.01	0.2	4.95	89.9	13.5	2.85	2.3	1.15	2.09	0	1.16532	1.81739	-0.75949	2.51304
339	1	70	0	0	0	1	23	5.54	1.59	1.04	0.03	0.03	3.99	93.5	13.4	3.87	0.86	1.21	2.34	48	3.48428	1.93388	5.25478	4.57851
340	2	80	0	0	0	1	21	2.71	0.95	0.6	0.01	0.07	3.37	94.7	14.8	4.18	0.85	1.23	2.64	30	2.85263	2.14634	4.31912	2.20325
341	2	76	0	0	1	1	21	7	1.96	0.67	0.01	0.01	3.52	97.2	13	4.35	0.94	0.76	2.7	86	3.57143	3.55263	10.1253	9.21053
342	1	56	1	1	1	1	25	5.6	2.03	0.49	0.03	0.05	5	94.2	12.7	4.3	1.74	0.9	2.24	66	2.75862	2.48889	5.0744	6.22222
343	1	70	0	1	1	1	27	5.36	2.28	0.69	0.03	0.03	5.09	88.4	12.6	3.12	1.11	0.68	1.48	60	2.35088	2.17647	3.177	7.88235
344	1	82	1	1	1	1	26	6.8	1.95	0.46	0.02	0.06	4.38	93.6	12.6	4.23	1.24	0.9	3.1	84	3.48718	3.44444	9.60777	7.55556
345	1	46	1	1	1	1	26	4	2.3	0.53	0.03	0.01	3.6	94.4	13.9	3.95	1.5	0.84	2.59	46	1.73913	3.08333	4.28788	4.7619
346	1	42	0	1	0	0	23	6.62	1.25	0.71	0.01	0.01	4.47	92	12.5	4.11	1.89	0.97	3	60	5.296	3.09278	13.0258	6.82474
347	1	44	0	1	0	1	24	4.3	2.02	0.54	0.06	0.08	4.81	86.7	13.7	5.38	2.93	0.8	1.58	52	2.12871	1.975	2.05329	5.375
348	2	73	1	1	0	1	23	9.44	1.15	0.14	0.01	0.01	4.16	88.5	13.1	4.58	1.47	0.98	3.06	105	8.2087	3.12245	20.2444	9.63265
349	2	56	0	1	0	1	19	6.2	2.12	0.98	0.03	0.01	3.79	90.2	14	4.32	2.34	0.96	2.38	70	2.92453	2.47917	5.45273	6.45833
350	1	76	1	1	0	1	18	9.82	1.01	0.45	0.02	0.12	4.96	90.5	12.4	4.3	0.4	0.99	2.51	102	9.72277	2.53535	22.2633	9.91919
351	1	68	1	1	1	1	24	4.13	1.85	0.37	0.16	0.02	5.04	85.5	14.3	4.79	1.74	0.99	3.4	74	2.23243	3.43434	6.50583	4.17172
352	1	63	1	1	0	1	23	7.6	2.18	0.73	0.02	0.02	4.52	98.7	13.8	4.32	0.98	0.98	2.18	86	3.48624	2.22449	6.09566	7.7551
353	2	52	1	1	0	1	26	4.2	2.34	0.18	0.03	0.01	4.41	88.7	12	3.52	1.09	0.84	1.91	44	1.79487	2.27381	2.09539	5
354	2	71	1	1	0	0	22	6.63	2.22	0.6	0.12	0.05	3.77	92.8	12.5	4.27	1.6	1.13	2.99	68	2.98649	2.64602	6.0845	5.86726
355	1	43	1	1	1	1	28	6.8	1.8	0.74	0.03	0.34	4.85	85.8	11.9	4.9	1.43	0.68	3.25	96	3.77778	4.77941	14.1601	10
356	1	52	1	1	0	0	21	4.86	2.74	0.46	0.15	0.02	5.08	92.3	12.6	2.53	3.74	1.03	2.08	42	1.77372	2.01942	1.31171	4.71845
357	1	49	0	1	0	0	22	3.87	1.94	0.31	0.13	0.02	4.61	87.9	12.9	4.41	2	1.24	2.74	48	1.99485	2.20968	2.40062	3.12097
358	1	56	1	1	1	1	23	3.36	1.5	0.28	0.05	0.01	4.61	88.7	12.5	4.16	1.57	0.98	2.74	68	2.24	2.79592	4.68762	3.42857
359	1	39	0	1	1	1	22	7.2	1.98	0.65	0.01	0.01	4.99	89	13	5.23	1.69	0.75	4.5	92	3.63636	6	17.3255	9.6
360	2	31	1	0	1	1	26	3.5	2.58	0.2	0.04	0.09	5.64	89.7	11.8	5.1	2.45	1.4	2.03	0	1.35659	1.45	-1.34806	2.5
361	1	29	0	1	0	1	23	3.5	2.19	0.64	0.02	0.15	4.94	91.9	12.7	2.97	0.66	1.07	1.66	25	1.59817	1.5514	-0.46469	3.27103
362	1	54	0	1	0	1	23	7.1	1.84	0.52	0.01	0.01	5.19	84.8	13	3.6	1.61	1.4	1.6	20	3.8587	1.14286	3.89595	5.07143
363	2	73	0	0	0	1	24	2.57	2.4	0.75	0.06	0.22	4.64	81.5	16.4	3.9	1.38	0.58	1.2	0	1.07083	2.06897	-0.267115	4.43103
364	1	47	1	1	1	1	24	5	1.7	0.48	0.03	0.04	4.63	87.3	13.1	3.59	1.36	0.99	2.48	70	2.94118	2.50505	5.56797	5.05051
365	1	61	0	1	1	1	26	8.68	1.09	1.29	0.01	0.01	4.39	91.8	13.3	5.77	1.19	1.13	4.2	120	7.9633	3.71681	21.3534	7.68142
366	2	81	1	1	0	1	25	6.35	1.54	0.53	0.03	0.02	3.46	89.3	14.8	4.66	1.6	1.16	2.91	80	4.12338	2.50862	8.47345	5.47414
367	1	56	0	0	1	1	21	5.89	2.2	0.43	0.04	0.11	4.69	86.1	12.6	3.26	2.2	0.61	2	61	2.67727	3.27869	7.14743	9.65574
368	1	64	0	1	0	0	21	4.98	2.58	0.51	0.23	0.05	5.1	82.9	13.1	3.61	1.89	0.88	1.78	46	1.93023	2.02273	1.70453	5.65909
369	1	52	1	1	1	1	29	6.88	2.21	0.59	0.05	0.21	5.07	87.6	12.4	3.56	1.26	0.64	1.59	80	3.11312	2.48438	5.92958	10.75
370	1	69	0	1	0	1	26	7	1.65	0.53	0.04	0.06	3.95	85.3	28.1	6.2	0.94	0.86	3.9	98	4.24242	4.53488	14.5946	8.13953
371	1	47	0	0	0	1	23	4.56	2.3	0.32	0.03	0.04	4.2	93.2	13.4	3.56	1.25	0.92	2.1	50	1.98261	2.28261	2.58047	4.95652
372	1	70	0	1	1	1	24	7	1.98	0.73	0.02	0.06	4.14	96.1	12.1	5.26	1.64	0.9	2.59	80	3.53535	2.87778	8.09545	7.77778
373	1	70	0	1	1	1	21	4.58	2.56	0.34	0.03	0.09	4.4	91.1	12.1	3.13	1.71	0.84	2.4	40	1.78906	2.85714	3.75941	5.45238
374	1	49	0	1	1	1	25	6.88	2.2	0.65	0.05	0.01	5.37	89.2	13.1	4.26	1.17	0.66	1.69	80	3.12727	2.56061	6.18355	10.4242
375	1	72	0	0	1	1	26	4.5	2.48	0.63	0.01	0.05	4.23	91.5	13.2	4.34	2.17	0.88	1.7	40	1.81452	1.93182	1.15959	5.11364
376	1	57	0	1	0	1	26	4.5	2.1	0.56	0.02	0.01	6.11	61.2	19.1	4.2	2.04	0.88	2	52	2.14286	2.27273	2.94449	5.11364
377	1	67	1	1	1	1	24	6.54	2.1	0.51	0.02	0.01	4.78	94.6	12.8	3.81	0.74	0.87	2.15	80	3.11429	2.47126	5.89471	7.51724
378	1	53	0	1	0	1	21	5.03	2.38	0.66	0.02	0.04	5.24	85.9	13.4	4.33	0.93	0.8	1.76	50	2.11345	2.2	2.66323	6.2875
379	1	65	1	1	0	1	22	6.6	1.84	0.83	0.02	0.01	2.98	89.3	13.4	4.9	1.06	0.81	3.26	90	3.58696	4.02469	11.5215	8.14815
380	1	48	1	1	1	0	24	3.2	1.7	0.56	0.03	0.03	4.68	91	12	5.42	2.85	0.82	4.08	86	1.88235	4.97561	10.0827	3.90244
381	2	56	0	1	0	0	20	4.58	2.49	0.36	0.18	0.03	4.3	88.1	13	4.04	4.08	0.81	2.47	56	1.83936	3.04938	4.43566	5.65432
382	2	69	0	1	1	1	25	4.05	1.37	0.31	0.01	0.06	3.78	87.3	13.4	5.59	2.37	1.07	3.64	82	2.9562	3.40187	8.18492	3.78505
383	1	64	1	1	1	1	21	6.7	2.3	0.52	0.02	0.1	4.47	103.6	11.9	3.14	1.75	0.58	2.79	90	2.91304	4.81034	12.1314	11.5517
384	1	56	0	1	0	1	19	6.58	0.91	0.2	0.02	0.01	4.11	88.3	12.2	4.36	1.56	0.83	2.95	107	7.23077	3.55422	19.0916	7.92771
385	2	66	0	1	1	1	22	7.25	2.4	0.41	0.04	0.14	5.5	64.4	15.8	4.2	1.11	0.89	2.26	76	3.02083	2.53933	5.86166	8.14607
386	2	66	0	1	0	1	21	4.78	3.45	0.48	0.03	0.12	3.8	90.5	13.3	4.72	0.72	1.2	2.7	20	1.38551	2.25	1.02436	3.98333
387	1	59	1	1	1	1	27	8.9	1.69	0.87	0.01	0.05	4.62	88.3	15.2	4.64	1.28	0.91	3.26	98	5.26627	3.58242	14.3617	9.78022
388	1	72	0	1	1	1	20	6.7	1.93	0.47	0.02	0.01	4.29	71.6	18.4	4.59	0.45	1.02	3.28	83	3.4715	3.21569	8.91124	6.56863
389	2	47	1	1	0	1	20	26.99	1.11	1.66	0.01	0.51	3.97	67.5	21.8	2.84	12.98	0.65	1.84	182	24.3153	2.83077	58.8503	41.5231
390	1	59	1	1	1	1	23	5.72	1.58	0.29	0.03	0.05	4.93	91.3	12.7	4.15	2.41	0.88	2.38	80	3.62025	2.70455	7.80498	6.5
391	2	68	1	1	0	1	22	6	2.05	0.48	0.03	0.08	3.44	93.9	13.5	4.2	1.8	0.77	2.09	70	2.92683	2.71429	6.1348	7.79221
392	1	52	0	1	1	1	26	5.69	1.54	0.66	0.03	0.06	4.82	89	11.9	5.2	1.22	0.7	3.18	92	3.69481	4.54286	13.2764	8.12857
393	1	37	0	1	1	1	22	6.09	2.21	0.55	0.1	0.01	5.38	84.9	12.2	3.58	1.17	0.95	2.46	66	2.75566	2.58947	5.35652	6.41053
394	1	52	0	1	0	1	22	7.3	2.1	0.65	0.03	0.09	4.72	88.3	11.9	4.06	1.37	0.86	3.16	90	3.47619	3.67442	10.2425	8.48837
395	2	89	1	1	0	1	24	5.58	2.6	0.56	0.01	0.05	4.08	93.6	13	4.41	1.05	1.39	2.63	36	2.14615	1.89209	1.85746	4.01439
396	1	33	0	1	1	1	24	3.56	3.12	0.53	0.04	0.16	4.89	86.3	13.3	5.14	2.55	1.02	3.18	60	1.14103	3.11765	2.92184	3.4902
397	1	55	1	1	1	0	18	5.61	2.09	0.45	0.18	0.02	4.75	89.5	12.3	2.53	1.33	1.02	1.27	28	2.68421	1.2451	1.31378	5.5
398	2	67	0	1	0	0	25	5.24	0.41	0.27	0.01	0.01	3.24	89.5	12.6	4.34	0.65	1.35	2.92	105	12.7805	2.16296	28.6803	3.88148
399	1	69	1	1	1	1	23	4	2.68	0.31	0.02	0.12	3.76	94.7	12.9	3.22	0.71	0.84	1.78	28	1.49254	2.11905	0.909724	4.7619
400	1	60	1	1	1	1	24	4	2.68	0.29	0.03	0.2	4.78	93.1	13.1	3.03	1.09	1	1.99	0	1.49254	1.99	0.538454	4
401	1	63	1	1	0	1	23	4.87	0.93	0.63	0.03	0.15	4.14	96.6	14	2.81	0.98	0.63	2.86	90	5.23656	4.53968	17.043	7.73016
402	1	45	0	1	1	1	22	6.07	4.32	1.22	0.13	0.02	4.6	93.9	12.5	4.78	1.01	1.56	3.09	20	1.40509	1.98077	0.297745	3.89103
403	1	41	1	0	0	0	22	5.11	1.31	0.38	0.08	0.04	4.81	92.7	12.1	5.9	1.54	4.62	5.41	54	3.90076	1.171	4.07992	1.10606
404	1	44	0	0	1	1	24	4.9	2.3	0.71	0.05	0.08	4.83	92.8	12.5	3.69	0.89	0.99	2.25	54	2.13043	2.27273	2.91407	4.94949
405	1	31	1	0	0	1	23	4.98	2.39	0.8	0.02	0.21	4.64	87.7	12.8	3.97	1.92	0.56	2.7	80	2.08368	4.82143	10.1322	8.89286
406	1	28	1	1	0	0	24	6.24	2.34	0.7	0.47	0.07	5.49	87.6	13.8	9.58	18.75	0.59	2.73	86	2.66667	4.62712	11.0009	10.5763
407	2	71	1	0	0	0	26	5	2.9	0.54	0.04	0.1	4.35	90.8	12.2	3.63	1.45	1	2.25	40	1.72414	2.25	1.85366	5
408	2	53	1	0	0	0	26	5.51	2.03	0.42	0.25	0.02	5.1	85.7	12.4	4.99	4.88	0.99	3	88	2.71429	3.0303	6.52347	5.56566
409	2	70	1	1	0	0	25	5.02	2	0.38	0.03	0.23	4	86.3	14	5.28	1.64	0.68	2.91	80	2.51	4.27941	9.61686	7.38235
410	1	83	0	0	1	0	24	5.4	2.56	0.67	0.01	0.13	4.02	96.5	14.8	3.06	0.81	0.77	1.72	50	2.10938	2.23377	2.7504	7.01299
411	1	75	0	1	1	0	21	4.4	1.5	0.54	0.01	0.09	4.29	91.4	12.6	3.98	0.77	0.7	1.68	69	2.93333	2.4	5.24653	6.28571
412	1	58	1	1	1	0	25	4.48	1.09	0.47	0.07	0.02	3.75	85.9	13.8	3.27	1.43	0.85	1.93	86	4.11009	2.27059	7.7561	5.27059
413	1	79	0	0	1	0	25	6.7	1.87	0.55	0.04	0.86	4.66	92.1	13.9	5.39	1.64	0.89	3.5	90	3.58289	3.93258	11.2465	7.52809
414	1	53	0	0	0	0	26	9.76	3.51	0.58	0.04	0.12	4.59	95.9	12.6	4.56	1.7	0.78	3.15	80	2.78063	4.03846	9.58641	12.5128
415	1	75	1	0	0	0	24	5.13	1.94	0.38	0.05	0.01	5.47	71.7	14.7	5.63	1.41	1.23	4.07	80	2.64433	3.30894	7.15379	4.17073
416	2	87	1	1	0	0	19	4.65	2.29	0.49	0.3	0.04	3.71	97.8	14.3	4.13	1.03	1.54	2.45	22	2.03057	1.59091	0.707906	3.01948
417	1	58	1	1	0	0	21	7.28	2.53	0.69	0.06	0.02	4.14	81.9	12.3	3.9	1.19	1.12	2.1	48	2.87747	1.875	3.5993	6.5
418	2	77	0	1	0	0	23	6.9	2.34	0.65	0.02	0.09	3.13	92.7	14	6.2	0.7	0.98	2.09	70	2.94872	2.13265	4.51505	7.04082
419	2	51	1	0	0	1	19	2.5	2.3	0.42	0.04	0.18	4.19	91.2	13.2	3.26	1.56	1.2	2.1	0	1.08696	1.75	-1.14529	2.08333
420	1	70	0	0	0	0	25	12.11	0.47	0.45	0.01	0.01	4.88	89.5	13.5	4.95	0.99	1.22	3.36	100	25.766	2.7541	62.1824	9.92623
421	1	51	1	0	0	0	23	4.9	1.05	0.33	0.01	0.04	4.44	94.4	13.1	2.78	1.94	0.79	1.27	25	4.66667	1.60759	7.21172	6.20253
422	1	80	0	0	0	0	23	6.46	0.94	0.54	0.01	0.01	3.89	90	12.8	4.07	0.54	1.03	2.52	95	6.87234	2.4466	15.0272	6.27184
423	2	60	1	0	0	1	24	4	2.68	0.29	0.03	0.2	4.78	93.1	13.1	3.03	1.09	0.9	2.26	0	1.49254	2.51111	2.03769	4.44444
424	1	42	0	0	0	0	26	7.17	0.65	0.22	0.06	0.01	4.2	84.3	13.9	3.64	0.62	0.96	2.47	118	11.0308	2.57292	25.5746	7.46875
425	1	72	0	0	1	1	26	4.5	2.48	0.63	0.01	0.05	4.23	91.5	13.2	4.34	2.17	0.98	0.76	0	1.81452	0.77551	-2.16711	4.59184
426	1	55	1	0	1	0	20	7.6	2.19	1.55	0.07	0.02	5.11	92.4	13.1	5.48	2.67	0.89	3.38	88	3.47032	3.79775	10.5829	8.53933
427	1	31	0	0	1	0	25	9.44	3.37	0.49	0.03	0.12	5.21	87.5	12.6	4.13	3.53	0.67	2.15	88	2.80119	3.20896	7.25027	14.0896
428	2	54	1	1	0	0	22	5.72	1.48	0.73	0.01	0.06	3.84	82.6	12.8	4.35	1.21	1.29	2.61	34	3.86486	2.02326	6.44396	4.43411
429	1	63	1	0	1	0	23	4	2.5	0.41	0.03	0.05	3.27	100.3	12.1	4.21	1.39	1.06	2.73	32	1.6	2.57547	2.48603	3.77358
430	1	60	1	0	1	0	26	8.77	2.31	1.34	0.02	0.09	4.18	92.8	13.4	5.17	1.24	1.25	3.46	80	3.79654	2.768	8.41925	7.016
431	2	55	1	0	0	0	25	3.94	2.2	0.57	0.49	0.01	4.57	89.7	11.6	5.67	2.23	0.93	4.08	80	1.79091	4.3871	8.16561	4.23656
432	1	57	0	1	0	0	22	6.25	3.56	0.96	0.83	0.02	5.37	94.6	13.1	2.72	2.9	0.84	1.4	0	1.75562	1.66667	0.252508	7.44048
433	1	72	1	1	0	0	21	6.23	2	0.54	0.02	0.03	3.96	93	12.2	4.68	1.17	0.76	2.08	80	3.115	2.73684	6.66053	8.19737
434	2	65	0	1	1	0	26	6.98	2	0.47	0.06	0.01	4.8	88.5	12.4	5.17	2.3	0.9	2.66	80	3.49	2.95556	8.20814	7.75556
435	1	49	0	1	1	0	26	6.6	1.84	1.02	0.02	0.01	5.3	91.1	12.1	3.46	3.05	0.78	4.13	90	3.58696	5.29487	15.1758	8.46154
436	2	70	1	1	0	0	25	3.4	1.31	0.55	0.01	0.01	4.19	89.5	13.7	6.17	0.96	1.33	4.84	82	2.59542	3.6391	7.98387	2.55639
437	1	47	0	1	0	0	24	5.56	3.7	0.48	0.03	0.16	4.79	91.2	13.3	3.62	1.09	0.94	2.28	54	1.5027	2.42553	1.81637	5.91489
438	1	50	0	1	0	1	26	3.63	2.16	0.62	0.03	0.14	4.52	95.1	11.8	4.55	1.02	0.84	3.33	99	1.68056	3.96429	6.67893	4.32143
439	1	66	1	1	1	1	20	6.9	2.31	0.47	0.02	0.13	4.67	84.4	12	4.56	1.4	1.12	1.55	70	2.98701	1.38393	2.45476	6.16071
440	1	48	0	1	1	1	24	6.5	2.2	0.68	0.04	0.07	4.33	96.1	11.5	3.56	1.15	1.08	2.23	70	2.95455	2.06481	4.33415	6.01852
441	1	63	1	1	1	1	26	8.35	1.55	0.95	0.01	0.01	4.03	88.8	12.8	2.91	1.19	0.87	1.6	80	5.3871	1.83908	9.64203	9.5977
442	2	81	1	1	0	1	25	4	2.68	0.8	0.02	0.02	3.12	94.9	12.6	4.35	2.1	1.03	2.3	24	1.49254	2.23301	1.23759	3.8835
443	1	68	1	1	0	0	21	5.6	2.1	0.43	0.02	0.02	6.38	81.8	14.4	4.35	0.53	1.36	3.04	68	2.66667	2.23529	4.11961	4.11765
444	1	64	1	1	0	0	20	4.6	1.92	0.45	0.19	0.03	5.2	86.2	13.4	2.76	1.21	1.03	1.27	30	2.39583	1.23301	0.572765	4.46602
445	1	71	0	1	1	0	26	5.23	1.25	0.34	0.03	0.02	4.39	96.8	12.3	3.34	0.88	1.1	2.07	70	4.184	1.88182	6.81861	4.75455
446	1	79	1	1	0	1	26	3.3	1.08	0.29	0.01	0.08	4.29	93	13.3	3.25	0.49	1.53	1.54	32	3.05556	1.00654	1.53686	2.15686
447	2	63	0	0	0	1	31	2.2	1.95	0.34	0.01	0.09	3.52	93.8	13.5	4.06	0.42	1.9	2	0	1.12821	1.05263	-3.0506	1.15789
448	2	51	1	1	0	0	20	5.34	2.05	0.24	0.12	0.03	4.95	80	13.3	4.7	3.4	0.9	2.72	72	2.60488	3.02222	6.23228	5.93333
449	1	63	0	0	1	1	23	6.7	1.89	0.52	0.02	0.02	4.26	92.3	12.2	4.53	1.48	0.94	2.53	80	3.54497	2.69149	7.58306	7.12766
450	1	52	0	1	0	0	18	3.86	1.23	0.23	0.13	0.01	5.25	82.1	13.2	5.92	3.9	1.02	2	66	3.13821	1.96078	4.48466	3.78431
451	1	70	1	0	0	0	22	7.07	1.29	0.49	0.21	0.01	4.34	91.9	12.8	3.23	1.04	1.33	1.65	80	5.48062	1.2406	8.14925	5.31579
452	1	83	0	0	0	1	24	4.45	1.11	0.47	0.01	0.59	4.31	88.2	13.1	2.67	0.89	0.86	1.48	30	4.00901	1.72093	5.92718	5.17442
453	1	69	0	0	1	0	25	5.87	1.73	0.41	0.28	0.03	5.18	86.5	13.6	4.66	1.56	0.96	3.07	84	3.39306	3.19792	8.66802	6.11458
454	2	49	1	0	0	1	20	3.45	2.24	0.2	0.03	0.23	4.8	87	12.6	5.02	0.89	1.1	1.84	0	1.54018	1.67273	-0.257666	3.13636
455	1	64	1	1	0	1	26	5.9	0.45	0.64	0.01	0.01	4.06	90.9	13.2	2.97	1.72	0.87	1.46	100	13.1111	1.67816	28.0952	6.78161
456	1	70	1	0	0	0	25	6.17	1.36	0.25	0.01	0.01	6.77	66.6	18.7	6.76	3.96	0.9	3.03	99	4.53676	3.36667	11.9544	6.85556
457	1	92	1	0	0	1	21	6.32	1.26	0.37	0.01	0.02	4.8	90	12.4	4.59	0.76	1.31	3.01	90	5.01587	2.29771	10.0524	4.82443
458	2	68	0	0	0	0	21	3.44	2.25	0.26	0.18	0.04	4.03	94.3	13.2	5.13	0.72	2.42	2.92	21	1.52889	1.20661	-1.62633	1.42149
459	1	33	0	1	0	0	22	3.04	2.34	0.25	0.05	0.01	5.16	88	12.4	4.26	2.47	1.16	2.48	28	1.29915	2.13793	0.490434	2.62069
460	1	50	1	0	1	1	19	3.4	1.89	0.31	0.04	0.09	3.04	89.8	15.5	3.78	2.3	1.45	1.89	0	1.79894	1.30345	-0.686371	2.34483
461	1	74	1	0	0	0	21	4.31	1.13	0.36	0.42	0.01	5.41	88.4	13	3.81	1.23	0.74	1.17	70	3.81416	1.58108	5.04765	5.82432
462	2	83	1	1	0	0	25	6.17	1.07	0.4	0.31	0.01	4.42	81.4	13	4.27	1.68	1.07	2.7	90	5.76636	2.52336	12.5395	5.76636
463	2	67	1	1	0	0	24	6.32	2.07	0.4	0.09	0.02	5.9	73.2	15.8	4.62	3.85	0.77	2.52	84	3.05314	3.27273	8.05078	8.20779
464	2	55	0	0	0	0	23	5.61	2.06	0.31	0.13	0.03	5.27	89.3	12.4	3.09	1.54	1.08	1.61	44	2.7233	1.49074	2.11623	5.19444
465	2	70	1	0	0	0	25	3.08	1.16	0.24	0.02	0.01	4.54	88.8	12.9	7.17	0.96	1.64	5.18	82	2.65517	3.15854	6.74763	1.87805
466	1	55	0	0	1	0	24	6.32	2.87	0.16	0.01	0.01	4.26	89.7	12.4	3.86	0.96	1.02	2.69	60	2.20209	2.63725	4.1383	6.19608
467	1	75	0	1	0	0	22	5.2	1.64	0.42	0.06	0.03	4.06	82	13.8	3.58	3.12	0.77	1.88	65	3.17073	2.44156	5.94749	6.75325
468	1	69	0	0	0	0	26	8.37	1.38	0.87	0.01	0.01	4.24	99.5	12.9	5.25	0.8	1.69	3.69	86	6.06522	2.18343	12.2935	4.95266
469	1	38	1	0	0	0	20	3.23	2.05	0.29	0.23	0.03	4.7	88.7	13.5	6.78	3.37	1.17	4.86	78	1.57561	4.15385	6.96728	2.76068
470	1	50	1	0	0	1	24	8.36	3.14	0.72	0.01	0.04	4.97	94	13.5	4.8	1.83	1.03	3.09	79	2.66242	3	6.30927	8.1165
471	2	50	1	0	1	1	26	7.1	1.72	0.98	0.01	0.08	3.83	96.9	13.2	5.31	0.98	0.82	3.66	96	4.12791	4.46341	14.1085	8.65854
472	1	74	0	0	1	1	21	5.97	2.19	0.62	0.05	0.51	5.08	89	13	3.48	0.93	0.7	1.58	64	2.72603	2.25714	4.32784	8.52857
473	1	50	0	0	0	0	21	2.77	2.25	0.8	0.25	0.01	5.32	79.9	12.8	6.21	2.26	1.15	4.62	55	1.23111	4.01739	5.73103	2.4087
474	1	41	1	0	1	1	24	6	2.05	0.48	0.03	0.28	5.2	85.2	12.7	4.11	3.45	0.87	2.06	72	2.92683	2.36782	5.13801	6.89655
475	1	53	1	1	0	1	22	3.66	1.46	0.44	0.02	0.04	3.39	90.3	13.7	2.46	1.72	1.23	0.77	0	2.50685	0.626016	-0.901677	2.97561
476	2	68	1	0	0	1	30	3.85	2.52	0.39	0.03	0.33	4.34	90.1	13.4	3.69	1.82	0.99	2.03	86	1.52778	2.05051	0.798831	3.88889
477	1	54	1	1	0	1	25	1.23	0.47	0.62	0.01	0.01	4.11	92	12.5	4.22	2.56	0.81	2.61	84	2.61702	3.22222	6.83742	1.51852
478	1	66	0	1	0	1	26	6.25	2.3	0.32	0.01	0.5	3.96	93.4	12.3	2.97	1.35	0.72	1.72	66	2.71739	2.38889	4.68572	8.68056
479	1	55	1	0	1	1	22	6.99	1.22	0.64	0.01	0.01	3.85	95.1	12.6	4.45	0.87	1.33	2.31	82	5.72951	1.73684	10.1865	5.25564
480	1	76	1	0	1	1	23	4.15	2.03	0.74	0.01	0.26	3.84	89.1	13.1	4.51	1.13	1	3.09	89	2.04433	3.09	5.05451	4.15
481	1	67	1	0	1	1	21	7.16	2.77	0.77	0.03	0.47	3.63	93.4	12.5	3.67	1.17	0.85	2.39	72	2.58484	2.81176	5.57771	8.42353
482	1	48	1	0	1	1	28	6.76	1.43	0.27	0.17	0.02	5	85.2	12.5	4.12	3.49	0.69	2.51	94	4.72727	3.63768	13.2007	9.7971
483	2	75	1	1	0	1	25	6.8	1.95	0.45	0.02	0.12	3.73	85.3	16.7	4.13	0.73	0.99	2.2	86	3.48718	2.22222	6.09144	6.86869
484	1	49	1	0	1	1	24	3.2	1.1	0.45	0.03	0.43	5.06	93.3	12.2	4.58	2.5	1.14	3.12	70	2.90909	2.73684	6.15626	2.80702
485	2	52	1	0	0	1	22	5.75	0.75	0.2	0.02	0.01	4.7	89.4	12	4.34	0.78	0.89	2.15	98	7.66667	2.41573	16.8837	6.46067
486	1	74	0	0	0	0	20	3.13	1.24	0.32	0.13	0.02	4.84	88.6	13.7	2.69	2.32	0.69	1.27	56	2.52419	1.84058	2.6351	4.53623
487	1	63	1	0	1	1	21	4.08	1.89	0.44	0.01	0.2	4.39	94.1	12.3	5.07	2.45	0.83	3.33	80	2.15873	4.01205	7.98739	4.91566
488	1	46	0	0	1	1	20	4.1	3.03	0.25	0.19	0.08	5.22	92.7	12.9	5.03	9.47	0.72	2.47	50	1.35314	3.43056	4.34154	5.69444
489	1	64	0	1	0	1	21	4.8	1.9	0.71	0.03	0.06	3.87	94.6	12.5	3.43	0.98	0.76	1.59	56	2.52632	2.09211	3.36393	6.31579
490	1	52	0	0	1	1	26	3.39	1.11	0.28	0.02	0.15	4.63	88.6	14.1	3.5	1.11	0.9	1.78	39	3.05405	1.97778	4.32745	3.76667
491	1	28	1	1	1	1	26	8.1	2	0.92	0.03	0.32	4.68	88.5	12.9	5.23	2.13	0.82	3.16	90	4.05	3.85366	12.1634	9.87805
492	2	51	0	1	1	1	20	4.1	2.57	0.49	0.03	0.06	4.65	93.5	12	3.82	1.25	1.24	2.19	0	1.59533	1.76613	0.146118	3.30645
493	1	64	0	1	1	1	24	4	2.51	0.26	0.06	0.01	4.93	91.5	13.3	3.47	1.49	0.98	3.28	32	1.59363	3.34694	4.68993	4.08163
494	1	73	0	1	1	1	22	5.9	2.31	0.49	0.04	0.04	4.6	83.9	14	4.25	2.18	0.94	2.24	60	2.55411	2.38298	4.26885	6.2766
495	1	39	1	0	1	0	26	7.71	2.03	0.22	0.2	0.04	3.19	88.1	12.6	3.23	2.61	0.6	1.61	83	3.79803	2.68333	8.17932	12.85
496	2	67	1	0	1	1	23	6.21	2	0.5	0.03	0.13	5.22	91.5	12.6	4.26	1.08	0.85	2.19	78	3.105	2.57647	6.17465	7.30588
497	2	92	1	1	0	1	21	6.6	1.6	0.74	0.01	0.01	3.7	98.9	13	4.75	1.69	0.65	3.8	101	4.125	5.84615	18.0795	10.1538
498	2	49	1	0	1	1	25	6.5	1.7	1.13	0.02	0.01	3.84	94.8	12.1	5.28	0.77	0.65	2.7	88	3.82353	4.15385	12.4724	10
499	1	53	1	0	1	1	23	11.76	1.26	0.83	0.01	0.03	5.5	88.7	13.7	4.68	1	1.18	3.13	102	9.33333	2.65254	21.6467	9.9661
500	2	74	0	0	0	1	22	4.19	2.39	0.64	0.01	0.14	4.22	83.9	14.8	3.88	0.76	1.21	2.39	39	1.75314	1.97521	1.1341	3.46281
501	1	65	1	0	1	1	23	5.98	1.65	0.66	0.02	0.07	5.31	91.5	13.2	4.8	1.04	0.89	2.75	80	3.62424	3.08989	8.92338	6.7191
502	2	82	0	1	1	1	24	6.1	2.15	0.54	0.05	0.09	3.72	88.7	13.9	3	1.25	0.9	2.29	68	2.83721	2.54444	5.42669	6.77778
503	2	68	1	1	0	1	24	6.4	1.75	0.7	0.03	0.03	4.8	92.8	12.2	4.76	1.36	0.76	3	90	3.65714	3.94737	11.4709	8.42105
504	1	45	1	1	1	1	28	6.5	1.87	1.07	0.05	0.05	5.16	91	12.1	4.56	0.54	0.85	3.94	90	3.47594	4.63529	13.0063	7.64706
505	1	48	1	0	0	0	20	4.44	2	0.45	0.05	0.01	6.07	66.6	15.4	3.9	1.37	1.37	2.3	0	2.22	1.67883	1.42478	3.24088
506	1	51	0	0	1	1	22	3.23	1.24	0.49	0.06	0.09	4.18	96.7	13.4	3.86	1.33	1.11	2.26	52	2.60484	2.03604	3.39493	2.90991
507	1	49	1	1	0	1	24	7.25	1.4	0.69	0.02	0.02	3.74	101.6	12.4	3.63	1.5	0.98	2.1	80	5.17857	2.14286	10.0053	7.39796
508	1	52	1	1	0	1	23	9.17	1.56	0.61	0.05	0.03	5.83	86.4	12.2	3.53	1.41	1.11	1.9	80	5.87821	1.71171	10.4783	8.26126
509	1	63	0	1	0	1	20	7.98	1.61	0.96	0.02	0.01	4.65	89.9	12.4	4.38	1.12	1.6	2.37	32	4.95652	1.48125	7.55808	4.9875
510	2	59	1	1	0	1	22	2.56	1.96	0.22	0.02	0.03	4.13	86.9	11.9	2.55	0.98	1.1	1.09	0	1.30612	0.990909	-2.79246	2.32727
511	1	60	1	1	0	1	22	7	1.98	0.79	0.02	0.01	3.99	95.2	13.2	3.95	0.85	0.81	2.34	80	3.53535	2.88889	8.12741	8.64198
512	2	80	0	0	0	1	22	5.38	1.46	0.38	0.02	0.14	3.24	92.9	13.1	3.45	1.09	1.4	1.65	25	3.68493	1.17857	3.57315	3.84286
513	1	64	0	1	0	1	21	3.5	2.58	0.52	0.02	0.07	3.9	87.2	12.4	4.38	0.97	1.33	2.69	36	1.35659	2.02256	0.299182	2.63158
514	2	47	1	0	0	1	23	1.75	1.39	0.24	0.01	0.11	3.86	87.8	13.3	4.3	0.98	1.6	2.34	0	1.25899	1.4625	-1.55111	1.09375
515	2	51	1	1	0	1	21	6.99	1.72	1.1	0.06	0.01	5.43	87.3	13.6	5.42	3.37	0.68	3.48	100	4.06395	5.11765	15.8341	10.2794
516	1	79	1	1	0	0	25	7.5	1.57	0.75	0.04	0.03	3.75	74.9	16.5	5.07	0.83	0.95	3.92	100	4.77707	4.12632	14.7285	7.89474
517	2	68	0	1	0	1	22	6.231	2.01	0.64	0.02	0.01	3.82	93.5	11.5	4.53	0.84	1.04	2.78	76	3.1	2.67308	6.44034	5.99135
518	1	68	0	1	1	1	30	4	2.75	0.35	0.05	0.31	5.98	89.5	13.3	4.61	0.78	0.95	2.5	30	1.45455	2.63158	2.29123	4.21053
519	1	64	0	1	1	1	24	4	2.51	0.26	0.06	0.01	4.93	91.5	13.3	3.78	1.49	0.96	3.28	32	1.59363	3.41667	4.89054	4.16667
520	1	80	0	1	1	1	24	6.56	1.85	0.66	0.02	0.33	3.32	93.1	13.3	5.45	0.97	0.9	2.76	80	3.54595	3.06667	8.66482	7.28889
521	1	72	0	0	0	1	25	3.72	2.03	0.16	0.02	0.33	4.22	96.9	12.4	4.26	1.08	0.85	2.19	63	1.83251	2.57647	3.05833	4.37647
522	1	65	1	1	1	1	25	7.64	2.2	0.53	0.01	0.13	4.5	90.9	12.8	4.12	2.59	0.88	2.29	90	3.47273	2.60227	7.14945	8.68182
523	2	72	0	1	0	1	24	10.12	1.06	0.63	0.02	0.03	3.55	93	14.2	4.02	1.07	1.24	2.38	96	9.54717	1.91935	20.061	8.16129
524	2	84	1	1	0	1	23	6.56	1.24	0.95	0.04	0.25	2.98	106.4	25.3	2.63	0.97	0.66	1.61	88	5.29032	2.43939	11.1321	9.93939
525	1	57	1	0	1	1	20	3.01	1.36	0.28	0.03	0.05	4.62	90.9	13	4.44	1.78	0.76	3.02	80	2.21324	3.97368	8.0105	3.96053
526	1	84	0	0	1	1	20	8	2.31	0.52	0.03	0.06	4.87	90.6	13	5.12	0.62	1.04	2.84	79	3.4632	2.73077	7.49581	7.69231
527	2	51	0	0	0	1	21	4.23	3.02	0.38	0.02	0.18	3.74	97.1	12.4	3.8	0.97	1.23	2.59	36	1.40066	2.10569	0.646295	3.43902
528	1	83	0	0	1	1	22	4.58	2.46	0.34	0.01	0.02	3.72	87.9	15.3	3.58	0.57	0.84	1.48	40	1.86179	1.7619	0.78652	5.45238
529	1	82	1	0	1	1	20	7.1	2.1	0.44	0.01	0.01	3.3	90.6	15	5.2	0.56	0.84	2.18	80	3.38095	2.59524	6.90445	8.45238
530	1	83	0	1	0	1	22	4.58	2.46	0.34	0.01	0.02	3.72	87.9	15.3	3.46	0.57	0.84	2	40	1.86179	2.38095	2.56752	5.45238
531	1	53	1	0	1	1	27	6.82	0.88	0.24	0.01	0.01	4.22	90.3	13.3	5.09	2.24	1.07	3.19	100	7.75	2.98131	18.715	6.37383
532	2	67	0	1	1	1	21	6.1	1.42	0.67	0.02	0.02	3.73	86.9	12.7	4.54	1.25	0.8	3.07	80	4.29577	3.8375	12.7188	7.625
533	1	54	1	1	1	1	24	4	2.41	0.39	0.03	0.12	4.48	94.7	12.5	3.19	0.85	0.95	2.18	41	1.65975	2.29474	1.82469	4.21053
534	1	47	1	0	0	1	25	5.34	2.44	0.54	0.16	0.04	5.2	89.2	15.2	6.42	5.26	1.01	4.09	84	2.18852	4.0495	8.16812	5.28713
535	1	70	0	0	1	1	19	9.22	1.13	0.58	0.05	0.03	4.4	94.1	12.9	4.28	1.19	1.22	2.62	100	8.15929	2.14754	17.3186	7.55738
536	1	49	1	0	0	1	19	6.89	2	1.2	0.03	0.17	4.62	88.8	12	4.56	1.16	0.88	3.57	90	3.445	4.05682	11.2663	7.82955
537	1	64	0	1	0	0	22	3.99	1.14	0.3	0.04	0.01	4.23	94.3	12.4	2.63	0.63	1.41	1.25	0	3.5	0.886525	2.28003	2.82979
538	2	76	0	1	0	1	23	5.725	2.29	0.68	0.03	0.37	3.9	87.2	13.8	4.64	1.39	0.69	1.58	60	2.5	2.28986	3.86841	8.2971
539	1	42	0	1	1	1	19	6.15	2.2	0.95	0.04	0.2	4.72	94.3	13.1	4.82	2.63	0.96	2.69	64	2.79545	2.80208	6.06566	6.40625
540	1	42	0	0	1	1	19	6.15	2.2	0.95	0.04	0.2	4.72	94.3	13.1	4.82	2.63	1	2.69	64	2.79545	2.69	5.7432	6.15
541	2	64	1	1	0	1	24	3.43	1.02	0.35	0.02	0.11	4.22	87	13.6	3.14	3.29	0.7	1.22	33	3.36275	1.74286	4.40756	4.9
542	1	58	1	1	1	1	25	4.68	1.49	0.97	0.23	0.05	3.66	92.9	14	3.23	2.32	0.55	1.61	82	3.14094	2.92727	7.27192	8.50909
543	2	55	1	1	0	1	21	4.8	2.41	0.58	0.05	0.02	4.34	91.5	13.2	3.26	2.44	1	2.38	48	1.9917	2.38	2.88294	4.8
544	1	67	1	1	0	0	25	4.6	1.62	0.7	0.22	0.04	5.19	87.9	12.6	5.1	1.7	1.18	3.55	84	2.83951	3.00847	6.76733	3.89831
545	1	63	0	1	1	1	24	5.28	1.76	0.66	0.05	0.01	4.38	95.4	14.8	4.79	1.45	1.32	3.13	68	3	2.37121	5.32698	4
546	2	72	1	0	0	0	26	5.05	1.17	0.31	0.06	0.01	4.63	91.1	12.9	5.64	0.76	1.95	4	86	4.31624	2.05128	7.63001	2.58974
547	1	64	0	0	0	0	24	4.62	1.11	0.24	0.05	0.01	4.48	94.4	13.4	2.87	0.87	1.12	1.6	62	4.16216	1.42857	5.46114	4.125
548	2	68	1	0	0	1	24	2.48	1.06	0.64	0.01	0.01	4.01	94.3	13.4	3.09	1.28	1.13	1.49	29	2.33962	1.31858	0.681302	2.19469
549	2	84	1	1	1	1	24	6.98	2	0.45	0.01	0.01	3.53	96.6	13.8	4.67	1.05	0.85	2.43	80	3.49	2.85882	7.92985	8.21176
550	2	67	1	0	0	1	22	4.515	2.15	0.55	0.01	0.03	3.93	93.4	12	4.83	1.6	0.85	2.75	50	2.1	3.23529	5.60884	5.31176
551	1	68	0	0	0	0	23	3.07	0.79	0.57	0.02	0.19	4.07	86.2	12.8	3.75	2.09	0.89	2.09	46	3.88608	2.34831	7.4311	3.44944
552	1	26	1	0	1	0	29	6.87	2	0.45	0.03	0.09	4.6	98.5	12.4	4.58	0.97	0.69	2.78	89	3.435	4.02899	11.1617	9.95652
553	1	70	0	0	0	0	27	5.41	2.19	0.99	0.06	0.21	4.49	84.2	12.6	6.15	1.14	1.48	4.25	75	2.47032	2.87162	5.46947	3.65541
554	2	41	1	0	0	0	23	3.1	2	0.32	0.02	0.09	3.7	87	13.3	4.5	0.85	1.05	2.8	30	1.55	2.66667	2.62595	2.95238
555	2	83	1	0	0	0	25	3.73	0.88	0.3	0.08	0.02	4.02	95	12.2	6.19	3.89	1.27	3.72	88	4.23864	2.92913	9.96554	2.93701
556	1	44	0	0	0	0	27	4.37	2.35	0.82	0.01	0.04	3.56	96.6	13.2	6.25	3.2	1.16	3.91	50	1.85957	3.37069	5.40957	3.76724
557	1	70	0	0	0	0	21	3.51	1.24	0.48	0.01	0.1	3.75	98.7	12.4	3.26	0.74	1.2	1.81	30	2.83065	1.50833	2.42972	2.925
558	1	31	0	0	1	0	23	6.41	2.53	0.37	0.02	0.16	5.33	86.7	12.1	4.51	3.36	0.62	2.65	80	2.5336	4.27419	9.65963	10.3387
559	1	39	1	0	1	0	25	3.58	2.2	0.36	0.02	0.11	4.86	92.6	11.8	3.23	1.65	0.93	2.33	35	1.62727	2.50538	2.35116	3.84946
560	1	36	0	0	1	0	20	6.08	2.05	0.42	0.21	0.01	4.88	95.9	13.7	3.18	4.68	0.91	1.68	50	2.96585	1.84615	3.73276	6.68132
561	2	64	1	0	0	0	20	5.4	1.55	0.53	0.01	0.06	4.24	92.5	13.2	5.75	5.94	1.2	3.46	80	3.48387	2.88333	7.98535	4.5
562	1	39	0	1	1	0	25	3.58	2.2	0.36	0.02	0.11	4.86	92.6	11.8	3.23	1.65	1	2.26	35	1.62727	2.26	1.64521	3.58
563	1	34	0	0	0	0	19	3.93	1.92	0.65	0.07	0.01	5.02	89.6	12.5	2.3	0.38	0.94	1.43	27	2.04688	1.52128	0.54751	4.18085
564	2	55	0	1	0	0	26	4	2.69	0.34	0.02	0.1	3.91	96.7	12.6	4	0.81	0.94	2.05	32	1.48699	2.18085	1.07394	4.25532
565	1	61	1	0	1	0	24	7	3.11	0.94	0.01	0.33	4.26	99.1	13.5	4.71	1.06	1.09	3.23	82	2.2508	2.9633	5.19564	6.42202
566	1	45	0	0	0	0	28	6.85	2.55	0.67	0.26	0.03	4.92	87.8	12.5	6.12	0.68	0.81	5.19	98	2.68627	6.40741	16.1708	8.45679
567	2	61	1	0	0	0	22	2.46	2.24	0.28	0.01	0.04	3.76	91.8	12.5	4.07	2.25	0.74	2.5	30	1.09821	3.37838	3.56712	3.32432
568	2	57	1	1	0	0	25	2.17	1.56	0.17	0.03	0.01	4.04	92.8	13.8	9.06	0.44	3.37	6.14	0	1.39103	1.82196	-0.193604	0.643917
569	1	56	1	0	0	1	23	3.71	0.86	0.93	0.04	0.11	4.55	84.2	12.4	6.23	1.77	0.72	3.58	90	4.31395	4.97222	16.028	5.15278
570	1	47	0	0	1	0	21	3.81	1.85	0.49	0.01	0.05	4.31	94.7	13.3	4.39	0.95	1.13	2.91	65	2.05946	2.57522	3.61053	3.37168
571	1	48	0	1	1	0	25	6.4	1.48	0.62	0.02	0.05	4.26	86.6	12.5	5.44	2.2	0.85	3.42	96	4.32432	4.02353	13.324	7.52941
572	2	55	0	1	0	1	20	3.2	3.08	0.33	0.02	0.12	4.58	83.8	11.7	3.06	0.78	0.86	1.26	0	1.03896	1.46512	-2.08244	3.72093
573	2	63	0	0	0	0	28	4.24	2.26	0.48	0.01	0.09	4.21	92.9	12.9	6.19	1.66	1.28	4.3	60	1.87611	3.35938	5.41751	3.3125
574	1	49	0	0	1	1	24	8.33	3.01	0.83	0.01	0.09	4.57	93.4	12.1	4.07	1.25	1.13	2.48	40	2.76744	2.19469	4.24959	7.37168
575	2	80	0	1	0	1	26	7.2	2.05	0.52	0.03	0.28	3.47	93.4	15.7	4.44	1.38	0.97	2.62	79	3.5122	2.70103	7.53023	7.42268
576	1	63	1	0	1	1	24	5.68	2.26	0.6	0.03	0.03	4.91	92.3	12.2	4.59	1.4	0.58	2.84	84	2.51327	4.89655	11.4004	9.7931
577	1	65	0	1	1	1	22	6.1	1.42	0.85	0.02	0.09	3.59	91.1	11.9	5.69	0.82	0.66	4.9	125	4.29577	7.42424	23.0379	9.24242
578	1	71	0	1	0	1	25	6.54	1.87	0.74	0.02	0.04	2.49	93	13.9	4.65	1.06	0.62	2.7	90	3.49733	4.35484	12.2518	10.5484
579	2	60	0	0	0	0	22	4.86	2.45	0.38	0.28	0.04	4.56	86	11.7	5.71	0.82	1.66	4.2	52	1.98367	2.53012	3.29517	2.92771
580	1	84	0	0	0	1	24	5.23	2.3	0.51	0.02	0.01	4.43	91.1	12.9	3.79	0.74	1.02	2.37	46	2.27391	2.32353	3.41161	5.12745
581	1	63	0	0	1	1	23	8.78	2.4	0.92	0.02	0.05	4.8	90.4	13.4	5.39	1.41	0.72	3.41	95	3.65833	4.73611	13.7431	12.1944
582	1	64	1	1	0	1	25	6.9	1.89	1.29	0.06	0.44	4.25	95.5	12.8	4.11	2.6	0.9	2.25	76	3.65079	2.5	7.29129	7.66667
583	1	47	1	0	1	1	24	6.88	2.03	1.71	0.03	0.01	5.78	84.1	12.4	3.99	1.02	0.9	2.29	80	3.38916	2.54444	6.77843	7.64444
584	1	48	0	0	1	1	28	7.82	0.73	0.47	0.01	0.04	4.58	93.9	13.6	4.52	1.77	1.36	2.51	99	10.7123	1.84559	22.7023	5.75
585	1	47	0	0	0	0	23	6.45	0.78	0.61	0.07	0.03	5.13	91	11.9	4.67	1.35	1	3.3	110	8.26923	3.3	20.9034	6.45
586	1	48	0	0	0	1	28	4.82	1.21	0.71	0.02	0.06	3.76	93.4	13.8	3.61	1.25	2.64	2.18	32	3.98347	0.825758	3.28923	1.82576
587	2	64	0	0	1	1	27	6.3	2.26	0.49	0.07	0.06	3.89	94.1	12.3	3.33	1.06	0.72	1.74	68	2.78761	2.41667	4.93761	8.75
588	1	59	0	1	1	1	25	2.63	1.94	0.32	0.02	0.12	5.02	84.5	12.6	3.66	1.96	0.51	2.42	60	1.35567	4.7451	8.12968	5.15686
589	1	65	1	0	1	1	24	5.6	1.42	0.9	0.01	0.01	3.9	88.5	13	5.18	0.92	0.6	3.95	108	3.94366	6.58333	19.7563	9.33333
590	2	53	0	1	0	0	19	4.21	3.32	0.28	0.14	0.03	4.13	89.8	12.2	5.83	6.2	1.07	3.67	52	1.26807	3.42991	4.13135	3.93458
591	1	67	1	0	1	1	25	5.77	1.61	0.63	0.01	0.02	4.5	96.7	13	4.1	1.77	0.91	2.54	80	3.58385	2.79121	7.96516	6.34066
592	1	64	0	0	1	0	24	6.06	2.74	0.78	0.17	0.08	4.57	90.8	12.5	4.42	0.54	1.14	3.27	72	2.21168	2.86842	4.82685	5.31579
593	1	75	0	1	1	1	23	7.11	1.98	0.75	0.03	0.04	2.86	88.1	20.2	4.53	0.65	0.85	2.69	80	3.59091	3.16471	9.057	8.36471
594	1	71	0	0	1	1	22	6.2	2.13	0.58	0.01	0.02	3.5	95.1	12.9	4.13	0.88	1.01	2.58	70	2.9108	2.55446	5.63571	6.13861
595	2	79	0	1	0	1	22	6.4	2.2	0.86	0.04	0.01	4.07	85.3	13.7	3.59	1.57	0.81	1.99	68	2.90909	2.45679	5.35055	7.90123
596	1	66	1	1	1	1	23	3.44	1.74	0.42	0.13	0.01	4.18	89.5	13.5	3.38	0.43	1.4	1.97	0	1.97701	1.40714	0.0480511	2.45714
597	1	68	1	0	1	1	23	6.57	2.07	0.62	0.03	0.07	4.26	90.8	12.4	4.05	0.97	0.84	1.98	74	3.17391	2.35714	5.71241	7.82143
598	1	67	0	1	1	1	24	4.6	2.2	0.41	0.07	0.19	4.94	92.5	13.3	4.56	0.99	0.6	1.28	52	2.09091	2.13333	2.41624	7.66667
599	1	46	0	0	0	0	24	4.45	2.74	0.44	0.11	0.02	5.18	87.1	13.4	3.09	1.01	1.04	1.88	0	1.62409	1.80769	0.336121	4.27885
600	2	54	0	1	0	1	24	4.1	2.56	0.3	0.05	0.12	4.41	93.4	11.9	2.55	1.2	1.12	2.36	0	1.60156	2.10714	1.14248	3.66071
601	2	59	0	0	0	0	25	3.61	1.34	0.18	0.08	0.01	4.17	88.5	13.1	5.38	1.36	1.76	3.29	38	2.69403	1.86932	3.13371	2.05114
602	1	46	1	1	1	1	24	7.2	1.73	0.71	0.04	0.16	6.27	86.6	12.3	3.36	2.04	0.66	4	104	4.16185	6.06061	18.7867	10.9091
603	1	58	0	0	1	0	25	4.21	2.7	0.51	0.21	0.02	4.38	90.2	13.1	5.88	2.5	0.89	4.05	68	1.55926	4.55056	8.06859	4.73034
604	1	42	1	1	0	1	21	6.13	2.18	0.31	0.02	0.05	5.14	83.9	12.4	4	7.11	0.85	0.52	0	2.81193	0.611765	-0.195545	7.21176
605	1	69	0	0	0	1	22	3.98	2.64	0.28	0.01	0.22	3.9	102.8	13.8	4.42	1.75	0.88	2.5	24	1.50758	2.84091	3.02335	4.52273
606	2	44	0	0	0	0	25	5.57	2.4	0.37	0.11	0.01	4.26	92.7	12.4	3.54	1.37	1.12	2.09	50	2.32083	1.86607	2.21041	4.97321
607	1	55	0	1	1	1	22	3.4	2.06	0.23	0.02	0.03	4.18	100.5	13.4	4.68	0.94	0.88	1.58	32	1.65049	1.79545	0.365562	3.86364
608	1	55	0	1	0	1	22	3.4	2.06	0.23	0.02	0.03	4.18	100.5	13.4	4.68	0.94	0.99	2.73	32	1.65049	2.75758	3.13358	3.43434
609	2	74	0	1	0	1	26	6.7	2.15	0.6	0.01	0.04	3.08	95.8	14.9	3.99	1.3	0.58	2.15	80	3.11628	3.7069	9.45451	11.5517
610	1	77	0	0	0	1	23	2.94	2.62	0.49	0.05	0.24	3.93	98.5	13.6	6.32	1.88	0.81	4.81	60	1.12214	5.93827	10.9905	3.62963
611	1	41	0	1	1	1	25	4.68	2.64	0.62	0.03	0.06	5.14	91.4	12.6	4.03	2.29	0.89	2.01	44	1.77273	2.25843	1.9969	5.25843
612	1	63	0	0	1	1	24	5.68	2.26	0.6	0.03	0.03	4.91	92.3	12.2	4.59	1.4	1	2.84	64	2.51327	2.84	5.48369	5.68
613	1	33	0	0	0	1	20	5.3	2.91	0.48	0.08	0.06	4.93	87.6	12.9	5.36	0.68	1.53	3.85	56	1.82131	2.51634	2.85789	3.46405
614	1	74	1	1	0	1	25	10.14	2.15	1.03	0.05	0.13	4.22	88.6	13.7	5.3	0.85	0.82	3.33	98	4.71628	4.06098	14.3916	12.3659
615	1	49	0	1	1	0	20	6.84	2.57	2.1	0.01	0.03	6	86	14.4	4.04	2.08	1	2.47	56	2.66148	2.47	4.78215	6.84
616	1	49	0	1	1	0	23	7.23	2.34	0.83	0.14	0.05	4.23	85	14.9	2.91	2.41	0.58	1.39	60	3.08974	2.39655	5.61966	12.4655
617	1	86	0	1	1	1	26	5.71	2.28	0.71	0.01	0.04	3.7	93.2	15	4.2	1.02	0.76	1.75	56	2.50439	2.30263	3.91591	7.51316
618	1	64	0	1	1	1	20	6.21	1.22	0.56	0.02	0.07	4.32	89.6	12.8	3.19	0.96	0.82	2.01	86	5.09016	2.45122	10.676	7.57317
619	1	65	0	1	0	1	19	2.72	1.05	0.53	0.01	0.1	3.65	91.8	12.6	3.89	1.34	0.75	2.64	90	2.59048	3.52	7.62912	3.62667
620	1	44	0	1	1	1	26	8.68	2.58	0.33	0.02	0.02	5.29	87.3	13.8	5.87	5.92	1.02	3.35	80	3.36434	3.28431	8.84624	8.5098
621	1	56	0	1	0	0	22	8.73	1.31	0.81	0.01	0.03	5.09	88.4	12.7	5.4	2.9	1.13	3.64	100	6.66412	3.22124	16.7459	7.72566
622	1	66	0	1	0	1	23	6.45	2.6	0.75	0.05	0.1	4.46	95.1	12.5	4.26	1.44	0.75	1.73	56	2.48077	2.30667	3.86968	8.6
623	2	57	0	0	0	1	24	2.49	1.01	0.3	0.01	0.02	3.56	91.9	12.9	5.79	2.28	1.62	3.33	35	2.46535	2.05556	3.10947	1.53704
624	1	66	0	1	1	1	26	5.42	1.32	0.74	0.02	0.07	4.07	98.5	13.5	6.45	0.81	0.68	3.67	100	4.10606	5.39706	16.7411	7.97059
625	1	59	1	1	1	1	28	2.68	1.04	0.28	0.01	0.2	4.43	90.7	13	3.83	2.98	0.7	2.03	80	2.57692	2.9	5.81218	3.82857
626	2	66	0	0	0	1	26	7.27	1.4	0.54	0.06	0.4	6.44	88.2	13.9	2.8	0.71	1	1.54	34	5.19286	1.54	8.30589	7.27
627	1	50	0	0	0	1	18	3.24	1.3	0.45	0.05	0.13	4.69	98.1	12	2.82	2.78	0.94	0.85	0	2.49231	0.904255	-0.136796	3.44681
628	1	37	0	1	1	1	18	7.1	2.13	1.01	0.08	0.18	5.18	86.3	11.9	5.14	6.19	0.87	2.22	80	3.33333	2.55172	6.66264	8.16092
629	1	69	0	0	1	0	24	5.34	1.41	0.55	0.13	0.01	3.72	89.5	13.4	2.57	0.86	1.01	1.41	56	3.78723	1.39604	4.44934	5.28713
630	1	72	0	1	1	1	20	6.83	0.69	0.44	0.01	0.01	4.01	95.5	13.5	3.56	0.76	1.51	1.77	82	9.89855	1.17219	18.7719	4.52318
631	1	55	1	0	1	1	20	5.45	2.28	0.7	0.02	0.06	5.56	86.9	11.8	4.54	2.7	1.03	2.52	60	2.39035	2.4466	4.05084	5.29126
632	1	47	0	1	1	1	24	5.68	3.28	0.7	0.32	0.04	4.4	97.3	13	6.58	3.27	0.9	4.55	82	1.73171	5.05556	9.94378	6.31111
633	1	52	0	0	1	1	21	4.3	2.25	0.38	0.01	0.16	4.99	91.6	12.7	3.65	1.6	1.1	1.58	0	1.91111	1.43636	-0.0292707	3.90909
634	2	80	0	1	0	1	22	7.24	1.81	0.87	0.02	0.03	3.15	93.7	17.3	6.48	1.09	0.85	3.3	90	4	3.88235	12.1235	8.51765
635	1	47	1	1	1	1	27	6.6	1.9	0.58	0.01	0.01	4.81	78.8	13.2	5.32	2.5	1.02	3.19	86	3.47368	3.12745	8.66273	6.47059
636	1	61	1	0	0	0	21	3.1	1.6	0.2	0.1	0.01	4.92	85.4	12.6	3.17	1.03	1.11	1.81	38	1.9375	1.63063	0.594262	2.79279
637	1	68	0	0	0	1	23	6.62	1.19	0.59	0.02	0.1	4.54	90.1	13.6	3.86	2.01	0.79	2.33	90	5.56303	2.94937	13.2672	8.37975
638	1	76	1	0	0	1	23	7.22	2.74	0.78	0.01	0.02	3.76	95.5	13.6	3.5	2.08	0.72	1.73	48	2.63504	2.40278	4.524	10.0278
639	1	62	1	0	0	1	23	4.9	2.3	0.66	0.02	0.01	4.51	90	13.2	3.4	1.55	0.8	1.99	50	2.13043	2.4875	3.53197	6.125
640	1	64	0	0	1	1	23	5.2	2.45	0.91	0.02	0.01	4.63	91.6	13.3	3.8	0.7	0.95	2.19	48	2.12245	2.30526	2.98812	5.47368
641	1	57	0	1	0	1	24	7.3	2.1	0.59	0.29	0.02	4.98	88.8	12.8	5.39	1.41	0.72	3.41	90	3.47619	4.73611	13.297	10.1389
642	1	58	0	0	0	1	23	11.38	2.33	0.6	0.01	0.03	4.51	96.7	14	6.66	2.26	1.02	4.8	100	4.88412	4.70588	16.658	11.1569
643	1	42	1	0	1	1	20	4.51	1.09	0.58	0.01	0.07	3.94	90.1	15.1	3.61	1.14	0.62	2.57	94	4.13761	4.14516	13.2166	7.27419
644	1	37	1	0	1	1	20	6.5	1.8	0.92	0.03	0.12	1.83	88	12.8	5.19	1.87	0.8	2.95	88	3.61111	3.6875	10.6105	8.125
645	2	71	1	0	0	1	25	6.99	2	0.45	0.01	0.01	3.14	107	13.8	5.48	1.16	1.05	3.32	80	3.495	3.1619	8.81405	6.65714
646	2	76	1	0	0	1	26	11.59	1.16	0.31	0.02	0.01	3.71	91.6	13.6	6.52	1.17	1.21	4.88	140	9.99138	4.03306	27.23	9.57851
647	2	67	1	0	0	1	26	4.5	2.38	0.57	0.02	0.15	4	91.8	12	2.63	1.57	0.96	2.16	45	1.89076	2.25	2.26171	4.6875
648	1	28	1	0	1	1	23	4.26	2.65	0.46	0.02	0.04	4.94	86	12.6	4.06	1.75	1.08	2	32	1.60755	1.85185	0.422661	3.94444
649	1	64	1	0	1	0	26	8.44	4	0.8	0.22	0.05	4.72	89.6	13.6	7.3	1.56	0.91	5.85	88	2.11	6.42857	14.8204	9.27473
650	1	81	1	1	1	1	22	4.65	2.31	0.48	0.02	0.04	4.03	90.6	14.6	3.39	0.63	0.78	2.01	48	2.01299	2.57692	3.50161	5.96154
651	2	67	1	0	0	1	21	3.55	1.52	0.53	0.01	0.03	4.09	88.5	13.2	3.3	1.66	1.02	1.67	28	2.33553	1.63725	1.58809	3.48039
652	1	80	1	1	0	1	18	5.54	1.29	0.48	0.03	0.08	4.25	85.6	13.2	7.21	2.43	0.78	5.17	120	4.29457	6.62821	20.7448	7.10256
653	1	58	0	1	1	1	22	6.92	1.98	0.54	0.05	0.01	4.57	90.8	11.9	4.56	1.82	0.81	2.26	80	3.49495	2.79012	7.74432	8.54321
654	1	51	1	1	1	1	24	8.56	2.85	0.51	0.02	0.12	3.15	91.7	12.6	6.09	2.87	1.15	3.88	85	3.00351	3.37391	8.22034	7.44348
655	2	70	0	1	0	1	25	3.6	1.7	0.35	0.01	0.09	3.85	97.9	12.5	5.35	2.01	0.97	2.99	40	2.11765	3.08247	5.2124	3.71134
656	1	65	1	0	1	1	22	3.87	0.9	0.89	0.01	0.01	3.04	97	13.4	5.59	2.2	0.86	3.36	92	4.3	3.90698	12.9291	4.5
657	1	62	0	1	1	1	24	7.72	1.97	0.98	0.03	0.05	4.73	90.9	12.8	3.41	1.85	0.83	1.9	39	3.91878	2.28916	7.341	9.3012
658	1	37	0	0	0	1	28	2.91	2.26	0.36	0.02	0.23	5.19	91.1	12.7	3.22	1.86	0.85	1.68	0	1.28761	1.97647	-0.00233571	3.42353
659	2	76	1	1	1	1	28	3.24	0.76	0.6	0.06	0.05	4.38	91.3	14.3	6.11	0.88	0.65	3.9	104	4.26316	6	18.8605	4.98462
660	1	44	0	0	1	1	23	9.11	1.21	1	0.01	0.06	4.99	88.8	12.8	5.9	1.12	0.83	1.51	88	7.52893	1.81928	14.8304	10.9759
661	1	37	1	0	0	1	25	4.26	1.47	0.26	0.06	0.1	5.47	84.8	12.5	2.73	1.24	0.88	1.39	32	2.89796	1.57955	2.79945	4.84091
662	1	75	0	1	0	1	24	4.83	2.01	0.72	0.01	0.09	4.26	93	13.5	3.36	1.26	1.17	1.72	20	2.40299	1.47009	1.27235	4.12821
663	1	76	1	0	1	1	22	6.33	2.15	0.54	0.06	0.01	4.24	95.3	12.9	3.2	1.6	0.58	1.26	66	2.94419	2.17241	4.61835	10.9138
664	1	51	1	1	0	1	22	3.58	2.75	0.35	0.05	0.01	6.04	90.6	13.1	3.45	1.61	0.98	2.34	0	1.30182	2.38776	1.21572	3.65306
665	1	57	1	1	1	0	26	8.5	2.27	0.92	0.23	0.04	5.96	83.1	16	3.94	4.61	0.91	2.57	82	3.74449	2.82418	8.45342	9.34066
666	1	61	0	1	1	1	22	4.9	2.48	0.28	0.03	0.11	4.5	92.5	13.2	2.84	1.13	0.87	2.31	40	1.97581	2.65517	3.63568	5.63218
667	1	45	1	0	0	0	20	4.83	1.67	0.46	0.35	0.01	5.03	84.3	12.2	2.21	1.33	0.91	1.06	22	2.89222	1.16484	1.59227	5.30769
668	2	63	0	0	0	1	20	6.78	0.47	0.16	0.01	0.21	3.24	93.2	15.3	3.16	1.31	0.48	2.2	140	14.4255	4.58333	39.6724	14.125
669	1	51	0	0	0	0	22	6.57	1.86	0.53	0.04	0.09	4.48	90.2	12.7	4.35	2.1	1.03	2.3	35	3.53226	2.23301	6.23287	6.37864
670	1	73	0	0	0	1	20	2.1	1.76	0.37	0.01	0.11	5.57	94.8	12.9	2.63	0.79	0.91	1.43	0	1.19318	1.57143	-1.3989	2.30769
671	2	66	0	1	0	0	20	9.3	1.39	0.38	0.01	0.01	3.55	89.3	12.7	4.46	1.35	0.79	2.55	100	6.69065	3.22785	16.8299	11.7722
672	1	53	0	1	1	0	25	7.1	2	0.84	0.08	0.31	4.64	88.6	12.2	4.04	2.4	0.5	1.93	89	3.55	3.86	10.9572	14.2
673	1	62	0	0	0	0	20	3.95	2.36	0.44	0.31	0.03	4.12	90.5	15.6	3.38	4.71	0.56	1.32	48	1.67373	2.35714	2.03846	7.05357
674	1	57	0	0	0	0	21	6.32	2.31	0.98	0.02	0.02	4.55	96.5	12.4	3.87	1.08	1.23	2.45	52	2.73593	1.99187	3.5889	5.13821
675	1	52	0	0	0	0	20	2.72	3.6	0.36	0.07	0.01	5.15	90.5	12.8	6.38	0.78	1.15	4.86	28	0.755556	4.22609	5.16681	2.36522
676	1	85	1	0	1	0	25	4.2	1.07	1.54	0.01	0.01	4.54	93.8	14.2	3.46	0.98	0.82	2.51	84	3.92523	3.06098	9.57732	5.12195
677	1	67	1	0	1	0	24	3.89	2.56	0.45	0.03	0.05	3.97	93.5	13.2	3.54	0.39	0.95	1.99	32	1.51953	2.09474	0.90589	4.09474
678	1	36	0	0	1	1	24	5.5	2.05	0.52	0.37	0.08	4.49	91.5	12.6	5.88	3.57	1.08	4.07	88	2.68293	3.76852	8.57052	5.09259
679	1	62	0	0	0	0	24	4.36	2.05	0.37	0.02	0.35	4.29	93.5	13.6	3.79	0.93	1.38	2.07	32	2.12683	1.5	0.682105	3.15942
680	1	55	0	0	1	0	24	5.03	1.64	0.34	0.03	0.08	3.84	93.2	13.2	3.77	1.31	0.8	2.49	80	3.06707	3.1125	7.62392	6.2875
681	1	65	1	1	1	0	28	6.3	1.65	0.58	0.01	0.04	4.19	94.7	13.6	5.29	1.46	0.85	3.65	90	3.81818	4.29412	12.8629	7.41176
682	1	51	0	0	1	1	21	4.89	2.5	0.3	0.01	0.01	4.01	99.3	13	3.84	7.14	0.86	0.34	0	1.956	0.395349	-2.91434	5.68605
683	2	74	0	1	1	0	23	6.5	2.18	0.54	0.02	0.04	3.32	97.6	14.3	3.59	0.9	1.2	2.68	64	2.98165	2.23333	4.88536	5.41667
684	1	54	0	0	0	1	25	6.47	1.72	0.54	0.02	0.02	4.03	97.5	13.1	4.79	1.62	0.59	3.6	100	3.76163	6.10169	17.9248	10.9661
685	1	79	0	0	0	0	21	7.62	2.47	0.76	0.02	0.03	3.85	93	13.7	2.43	0.99	1.06	1	30	3.08502	0.943396	1.42737	7.18868
686	2	71	1	0	0	0	21	3.75	2.28	0.24	0.07	0.03	4.3	91.6	13.3	5.05	2.26	1.42	2.99	32	1.64474	2.10563	1.24387	2.64085
687	1	33	0	0	1	1	20	3.8	2.4	0.19	0.05	0.15	4.93	93.7	11.7	3.65	1.52	1.3	1.89	0	1.58333	1.45385	-0.781701	2.92308
688	2	77	0	0	0	0	23	9.42	1.97	0.71	0.02	0.02	4.78	86.8	13.6	3.55	1.23	1.24	1.85	32	4.78173	1.49194	7.16075	7.59677
689	1	53	0	0	0	1	22	3.37	1.84	0.31	0.02	0.19	4.58	85	12.8	2.08	1.07	0.93	0.75	0	1.83152	0.806452	-2.03644	3.62366
690	1	60	0	1	0	0	22	6.6	1.9	0.44	0.04	0.46	3.79	86.7	13.5	3.99	1.71	0.83	2.36	80	3.47368	2.84337	7.84544	7.95181
691	1	57	1	0	1	1	26	4.56	1.62	1.49	0.01	0.02	4.69	95.3	13.1	5.94	1.71	1.19	4.67	83	2.81481	3.92437	9.34189	3.83193
692	1	41	0	1	0	0	24	7.1	2.03	0.94	0.03	0.03	4.75	92.6	16.9	4.23	1.98	0.78	2.05	76	3.49754	2.62821	7.28481	9.10256
693	1	74	1	1	1	0	23	6.5	1.59	0.75	0.01	0.13	3.28	95.4	13.2	6.32	2.14	0.72	3.48	92	4.08805	4.83333	15.0751	9.02778
694	1	53	0	0	0	1	18	3.51	1.44	0.39	0.02	0.1	4.74	93	13.3	2.84	0.77	1.12	1.44	0	2.4375	1.28571	0.826437	3.13393
695	1	63	1	0	1	0	23	4.55	1.63	0.49	0.15	0.02	4.3	95.8	13.6	2.28	1.13	0.97	0.98	21	2.79141	1.01031	0.900825	4.69072
696	1	40	1	0	0	0	26	3.56	0.85	0.33	0.03	0.02	4.73	93.2	12.6	5.66	1.22	1.88	3.64	84	4.18824	1.93617	6.98535	1.89362
697	1	37	0	1	1	1	26	4.56	3	0.67	0.02	0.11	5.37	89.8	12.1	3.44	2.47	0.84	1.8	30	1.52	2.14286	1.04548	5.42857
698	1	37	0	0	1	1	26	4.56	3	0.67	0.02	0.11	5.37	89.8	12.1	3.44	2.47	0.94	1.77	30	1.52	1.88298	0.29781	4.85106
699	1	42	1	0	0	1	24	6.89	1.9	0.69	0.09	0.15	5.37	86.8	12.3	4.89	2.96	0.87	2.58	80	3.62632	2.96552	8.57064	7.91954
700	1	51	1	1	0	1	25	4.3	2.41	0.77	0.02	0.09	4.4	89.5	13.7	4.9	2.1	1.24	2.99	42	1.78423	2.41129	2.46487	3.46774
701	1	50	0	0	1	1	24	4.69	1.67	0.48	0.08	0.01	5.26	84.2	13.1	3.24	1.42	1.11	1.85	60	2.80838	1.66667	2.83073	4.22523
702	1	69	1	1	1	1	23	3.78	2.61	0.36	0.02	0.06	4.12	97.6	12.1	3.77	0.62	0.94	1.6	0	1.44828	1.70213	-0.398151	4.02128
703	1	55	1	0	0	1	21	4.68	2.2	0.56	0.02	0.08	4.16	94.5	13.6	3.48	0.97	0.95	2.16	54	2.12727	2.27368	2.90908	4.92632
704	1	68	0	1	1	1	26	5.98	2.18	0.61	0.01	0.01	4.9	88.2	14.4	4.84	2.52	0.69	2.96	82	2.74312	4.28986	10.2178	8.66667
705	1	41	1	0	0	1	21	4.24	2.34	0.5	0.01	0.16	4.59	92.4	13.8	4.37	1.77	1.01	2.71	82	1.81197	2.68317	3.31498	4.19802
706	1	53	0	0	0	1	24	5.4	2.14	0.54	0.01	0.02	3.9	93	12.6	4.98	1.15	0.75	1.68	56	2.52336	2.24	3.7822	7.2
707	1	68	0	1	1	1	26	5.98	2.18	0.61	0.01	0.01	4.9	88.2	14.4	4.84	2.52	1.09	2.96	64	2.74312	2.7156	5.68867	5.48624
708	2	49	0	0	0	1	18	3.89	3.13	0.25	0.04	0.17	4.58	89.7	12.4	3.21	1.84	1.2	2.56	0	1.24281	2.13333	0.339245	3.24167
709	2	74	0	1	0	1	26	4.26	1.86	0.5	0.02	0.08	3.66	90.7	13.3	4.23	1.25	1.05	2.7	42	2.29032	2.57143	4.165	4.05714
710	2	63	1	1	1	1	23	7.5	1.84	0.58	0.02	0.15	4.37	91.8	13	5.23	1.17	0.6	3.39	100	4.07609	5.65	17.3954	12.5
711	1	53	0	1	1	1	26	7.3	1.74	0.85	0.06	0.33	4.93	97.4	12.4	4.25	2.18	0.88	3.29	90	4.1954	3.73864	12.1886	8.29545
712	2	68	0	1	0	1	20	6.7	2.3	0.58	0.07	0.07	5.09	91.7	12.7	4	1.54	0.65	1.51	68	2.91304	2.32308	4.97554	10.3077
713	1	54	0	0	1	1	21	5.95	2.06	0.76	0.01	0.04	4.95	85.5	13.1	4.89	0.56	0.6	3.18	82	2.88835	5.3	13.4797	9.91667
714	2	53	1	1	0	1	29	4.2	2.08	0.6	0.01	0.02	3.53	89	13.6	5.62	1.59	1.32	3.71	50	2.01923	2.81061	4.18921	3.18182
715	1	63	0	1	0	1	26	5.98	1.86	0.69	0.02	0.04	4.36	92	13.3	5.27	0.86	0.85	3.21	84	3.21505	3.77647	9.89657	7.03529
716	2	55	0	1	1	1	24	6.99	1.85	0.85	0.01	0.05	5.25	83.1	12	5.8	0.89	0.63	2.86	94	3.77838	4.53968	13.4719	11.0952
717	2	68	0	1	1	1	21	6.45	2.16	0.43	0.01	0.01	3.69	87.8	14.3	2.96	1	0.75	1.79	64	2.98611	2.38667	5.33743	8.6
718	1	39	0	1	1	1	26	5.3	2.5	0.92	0.02	0.01	4.57	98	12.3	4.01	0.98	1.04	2.41	50	2.12	2.31731	3.01677	5.09615
719	1	66	1	0	1	1	23	6.59	1.98	0.63	0.02	0.08	3.91	95.9	12.7	3.84	2.32	0.71	2.1	80	3.32828	2.95775	7.8184	9.28169
720	1	55	0	0	1	1	23	6.41	1.91	0.56	0.06	0.27	4.98	87.8	13.3	4.74	1.77	1	3.09	80	3.35602	3.09	8.26683	6.41
721	1	82	1	0	1	1	25	4.5	1.5	0.25	0.02	0.08	4.31	93.3	13	4.73	1.79	0.99	2.48	70	3	2.50505	5.71203	4.54545
722	1	74	0	1	0	1	26	6.5	1.87	1.06	0.01	0.01	3.76	89.9	12.4	4	0.48	0.7	3.1	90	3.47594	4.42857	12.4116	9.28571
723	1	61	0	0	0	1	26	2.56	0.83	0.26	0.01	0.01	2.89	95.5	17.3	5.92	0.81	1.65	3.97	40	3.08434	2.40606	5.63378	1.55152
724	1	73	1	0	1	1	23	4.2	1.43	0.51	0.02	0.08	4.85	85.2	13.5	4.28	2.33	1.04	2.38	41	2.93706	2.28846	4.93477	4.03846
725	2	50	1	1	0	1	21	4	2.02	0.31	0.01	0.01	3.75	90.4	12.5	4.9	1.79	0.98	2.75	48	1.9802	2.80612	4.08072	4.08163
726	2	63	1	0	0	1	27	5.17	1.39	0.4	0.01	0.01	4.81	85.7	12.4	4.23	2.32	0.7	1.5	52	3.71942	2.14286	6.43187	7.38571
727	1	57	0	0	1	0	24	8.96	2.4	0.57	0.11	0.01	4.01	89	12.7	5.1	1.03	1.43	3.76	84	3.73333	2.62937	7.86563	6.26573
728	1	54	1	0	1	1	23	6.1	2.21	0.33	0.02	0.04	4.27	92.5	12.8	2.86	1.06	0.54	1.24	66	2.76018	2.2963	4.52413	11.2963
729	1	47	1	0	0	1	25	8.6	1.95	1.06	0.01	0.02	3.92	92.3	12.7	3.81	1.09	1.1	2.31	89	4.41026	2.1	8.00042	7.81818
730	1	65	1	1	1	1	26	6.48	1.77	0.53	0.04	0.09	4.58	86.9	13.5	4.9	1.94	1.26	2.92	74	3.66102	2.31746	6.79116	5.14286
731	1	67	0	1	1	1	24	3.65	0.89	0.19	0.06	0.01	4.48	84.4	11.9	3.4	1.76	0.94	2.18	80	4.10112	2.31915	7.87384	3.88298
732	1	71	1	0	0	1	23	4.4	1.19	0.31	0.01	0.13	4.9	88.4	12.4	2.81	1.35	0.92	1.39	34	3.69748	1.51087	4.5599	4.78261
733	1	72	0	0	0	1	24	6	1.41	0.46	0.03	0.05	3.81	94.8	13.6	4.15	0.9	1.17	2.65	80	4.25532	2.26496	8.09556	5.12821
734	1	42	1	0	1	1	21	3.12	2.23	0.47	0.06	0.26	5.55	85.4	12.3	4.28	1.6	0.81	1.58	0	1.3991	1.95062	0.19633	3.85185
735	2	56	0	1	0	1	23	6.1	1.7	0.88	0.02	0.04	4.44	86.5	11.9	4.89	0.56	0.6	3.18	98	3.58824	5.3	15.1937	10.1667
736	1	71	1	1	1	1	25	4.89	2.65	0.65	0.03	0.01	4.04	89.9	14.6	2.32	0.76	0.99	1.37	44	1.84528	1.38384	-0.341599	4.93939
737	1	52	0	1	1	1	19	4.1	2.66	0.4	0.03	0.13	3.83	93	12	3.66	1.56	1.26	2.45	0	1.54135	1.94444	0.526941	3.25397
738	1	47	0	0	1	1	21	12.15	2.14	1.68	0.02	0.02	4.84	91.3	12	4.97	1.72	1.48	2.85	80	5.67757	1.92568	10.6025	8.20946
739	1	68	0	0	1	0	25	4.67	2.01	0.34	0.01	0.09	4.23	89.8	13	5.09	1.25	0.98	3.65	60	2.32338	3.72449	7.56332	4.76531
740	1	62	1	0	1	1	18	4.42	1.5	0.43	0.09	0.02	3.7	90	11.8	3.69	1.36	1.46	1.61	24	2.94667	1.10274	1.54697	3.0274
741	1	59	1	0	0	1	23	3.13	1.28	0.45	0.03	0.09	3.98	95.5	13.3	2.85	0.96	0.96	1.53	0	2.44531	1.59375	1.73179	3.26042
742	2	50	1	0	0	1	19	2.39	2.15	0.36	0.01	0.09	3.57	93.6	13.3	4.98	2.23	1.15	3	65	1.11163	2.6087	1.38559	2.07826
743	2	62	0	0	0	1	18	2.82	1.32	0.3	0.01	0.19	3.84	94	13.5	3.42	1.39	1.2	1.71	0	2.13636	1.425	0.48968	2.35
744	1	69	0	1	1	1	26	5.9	1.23	0.45	0.03	0.09	4.93	88	13.3	5	1.63	0.65	3.35	102	4.79675	5.15385	17.7329	9.07692
745	2	58	0	0	0	1	26	3.93	1.83	0.33	0.01	0.05	4.21	88.1	13.9	4.64	1.63	1.86	2.18	31	2.14754	1.17204	-0.210704	2.1129
746	2	78	1	1	0	1	22	8.29	0.71	0.39	0.02	0.05	3.52	95.7	14.6	2.91	0.93	0.78	1.79	116	11.6761	2.29487	26.355	10.6282
747	1	44	0	0	1	1	24	4.35	1.02	0.97	0.07	0.3	5.04	92.6	12.5	6.54	1.85	0.8	3.28	96	4.26471	4.1	13.398	5.4375
748	1	70	0	1	1	1	26	4.4	3.21	0.12	0.05	0.13	4.13	88.4	12.9	3.57	1.55	0.98	2	0	1.37072	2.04082	0.386313	4.4898
749	1	76	1	1	1	1	26	6.23	2	0.56	0.03	0.02	3.75	93.1	14.1	3.49	0.76	0.69	1.69	76	3.115	2.44928	5.8332	9.02899
750	1	78	1	0	0	1	26	7.5	2.13	1.12	0.02	0.27	4.14	93	13.2	4.06	1.08	0.99	2.28	85	3.52113	2.30303	6.40706	7.57576
751	1	79	1	0	0	1	20	7	2.4	0.44	0.03	0.09	4.5	95.6	13	2.99	0.69	0.72	1.73	64	2.91667	2.40278	5.21371	9.72222
752	1	70	0	0	0	1	21	4.09	1.36	0.62	0.01	0.04	4.44	91.4	12	3.07	0.97	0.76	1.95	44	3.00735	2.56579	5.90478	5.38158
753	1	58	0	1	0	0	26	4.81	1.42	0.33	0.02	0.01	4.95	88.9	13.2	4.9	1.76	0.91	3.51	90	3.38732	3.85714	10.5506	5.28571
754	1	54	0	0	1	1	21	7	2.05	0.66	0.03	0.03	4.74	94.9	12.9	4.25	1.46	0.83	2.21	80	3.41463	2.66265	7.18088	8.43373
755	2	68	1	0	0	0	24	6.04	1.97	0.46	0.21	0.01	5.09	84.5	12.8	5.21	1.15	1.49	3.68	72	3.06599	2.4698	5.77222	4.05369
756	2	63	1	0	0	0	25	3.15	2.46	0.39	0.03	0.3	4.36	96.1	11.8	5.12	1.42	0.59	1.58	0	1.28049	2.67797	1.99842	5.33898
757	1	47	0	0	0	0	23	4.1	2.5	0.57	0.02	0.16	5.65	90.8	12.1	2.63	0.78	1	2.3	0	1.64	2.3	1.79146	4.1
758	1	68	1	1	1	1	19	6.56	1.79	0.52	0.04	0.07	5.13	93.4	13	4.98	0.93	0.88	3.31	89	3.6648	3.76136	10.9545	7.45455
759	1	39	1	0	1	0	25	6.6	2.34	0.52	0.38	0.04	5.42	84.3	13.1	5.4	0.72	1.21	4.11	86	2.82051	3.39669	7.83773	5.45455
760	1	59	1	0	0	0	28	8.1	1.64	0.53	0.14	0.02	5.28	86	13.4	5.81	0.94	1.38	4.17	92	4.93902	3.02174	11.9472	5.86957
761	1	51	0	0	0	1	21	6.24	2.93	0.77	0.02	0.07	4.56	89.5	13.1	3.52	1.48	0.94	2.03	36	2.12969	2.15957	2.58671	6.6383
762	1	53	0	0	0	0	23	4.03	1.82	0.23	0.05	0.02	4.88	90.4	13.5	5.2	1.12	1.48	3.7	48	2.21429	2.5	3.77329	2.72297
763	2	83	1	0	0	0	18	5.87	2.3	0.89	0.02	0.01	5	90.4	12	4.25	1.74	0.99	2.38	60	2.55217	2.40404	4.3247	5.92929
764	2	77	1	0	0	0	28	6.32	0.73	0.36	0.02	0.01	3.8	84.5	12.7	7.74	1.35	1.13	6.38	140	8.65753	5.64602	28.6039	5.59292
765	1	26	0	0	0	1	20	3.74	0.96	0.46	0.01	0.01	5	83.4	12.7	2.41	0.64	1.02	1.15	28	3.89583	1.12745	3.94257	3.66667
766	1	43	1	1	0	0	20	2.99	2.48	0.23	0.02	0.1	3.45	85.2	11.8	4.56	0.9	1.54	2.34	0	1.20565	1.51948	-1.51783	1.94156
767	1	73	1	0	1	1	22	6.76	0.95	0.48	0.01	0.03	4.16	88.7	12.6	4.7	1.29	0.96	3.26	101	7.11579	3.39583	18.3544	7.04167
768	2	49	0	1	0	0	23	3.4	2	0.25	0.04	0.12	3.64	93.1	14.3	5.18	1.56	0.84	1.23	0	1.7	1.46429	-0.46595	4.04762
769	1	80	0	1	1	1	21	6.54	1.65	0.77	0.01	0.01	3.24	102.5	13	5.23	0.75	0.78	2.74	90	3.96364	3.51282	10.9713	8.38462
770	2	60	1	1	0	1	25	5.25	1.89	0.88	0.07	0.11	3.24	84	14.8	7.89	2.94	1.72	5.08	72	2.77778	2.95349	6.45796	3.05233
771	1	41	0	0	1	0	23	3.92	2.83	0.44	0.01	0.27	6.24	77.1	15.9	5.78	5.05	0.84	3.07	40	1.38516	3.65476	5.065	4.66667
772	1	44	1	1	1	1	20	7.26	2.1	0.38	0.06	0.34	6.1	75.4	15.3	5	7.13	0.74	2.01	78	3.45714	2.71622	7.4391	9.81081
773	1	46	1	0	1	0	20	2.57	1.55	0.31	0.31	0.01	4.69	85.5	13.3	2.97	0.89	1.29	1.55	0	1.65806	1.20155	-1.32454	1.99225
774	1	49	0	1	0	1	26	7.45	1.96	0.74	0.05	0.38	3.86	95.1	13.2	4.5	2.71	0.76	3.11	90	3.80102	4.09211	12.2397	9.80263
775	2	63	1	1	0	0	25	8.92	1.28	0.31	0.01	0.03	4.17	92.6	13.6	5.32	2.07	0.89	3.71	120	6.96875	4.16854	20.2174	10.0225
776	1	48	1	0	0	1	25	3.17	2.45	0.6	0.01	0.26	4.34	98.2	13.5	5.62	0.95	2.14	3.13	32	1.29388	1.46262	-1.46535	1.48131
777	2	66	0	1	0	1	22	4.44	2.45	0.32	0.05	0.01	4.28	86.2	12.4	6.76	3.89	1.19	4.65	70	1.81224	3.90756	6.83825	3.73109
778	1	73	1	0	1	1	26	6.65	1.23	0.77	0.01	0.02	4.05	95.8	13	4.06	1.08	0.99	2.28	86	5.4065	2.30303	11.0243	6.71717
779	2	70	1	1	0	1	18	6	2.23	0.18	0.01	0.01	3.28	91.8	13.7	3.25	0.67	0.67	1.6	64	2.69058	2.38806	4.61769	8.95522
780	1	57	0	1	0	0	24	5.84	2.25	0.58	0.39	0.06	4.07	93.6	13.5	2.46	1.25	1.08	1.11	28	2.59556	1.02778	0.471432	5.40741
781	1	71	0	1	0	1	24	5.13	1.14	0.51	0.02	0.12	4.57	94.7	13.6	3.48	0.51	0.54	1.24	80	4.5	2.2963	8.78494	9.5
782	1	48	1	0	1	1	23	7.31	1.46	0.61	0.01	0.06	4.14	97.6	12.7	3.32	1.51	0.78	1.98	87	5.00685	2.53846	10.7229	9.37179
783	2	62	1	0	0	0	19	3.65	2.64	0.36	0.04	0.13	4.73	89.4	12.5	4.35	1.8	0.97	1.64	0	1.38258	1.69072	-0.591866	3.76289
784	2	31	1	0	0	0	22	8.05	1.77	0.31	0.03	0.01	4.52	83.4	12.5	2.64	0.83	0.94	1.56	70	4.54802	1.65957	7.0707	8.56383
785	2	74	1	1	1	1	24	7.5	2.19	0.61	0.05	0.25	4.03	91.6	12.2	4	0.77	0.91	2.49	90	3.42466	2.73626	7.41722	8.24176
786	1	33	0	1	1	0	23	2.6	2.3	0.72	0.02	0.03	5.69	84.9	8.9	3.5	2.42	0.99	2.14	0	1.13043	2.16162	0.145404	2.62626
787	1	51	1	0	0	1	24	7.14	1.82	0.59	0.02	0.13	4.19	90.2	14.1	3.73	1.43	0.81	2.39	82	3.92308	2.95062	9.25454	8.81481
788	1	68	1	0	0	0	25	3.98	2.36	0.64	0.04	0.01	3.95	95.9	14.2	4.26	0.87	0.84	1.69	43	1.68644	2.0119	1.07634	4.7381
789	1	58	0	0	1	0	25	4	2.89	0.15	0.03	0.15	4.48	98.4	12.8	4.21	1.64	1	1.8	0	1.38408	1.8	-0.273781	4
790	1	58	1	1	1	0	24	3.58	2	0.29	0.05	0.08	4.5	88.2	11.9	3.45	0.98	0.96	1.7	40	1.79	1.77083	0.636397	3.72917
791	2	64	1	1	0	0	21	10.23	2.07	0.98	0.03	0.03	4.44	84	12.7	4.56	2.05	1.12	2.77	84	4.94203	2.47321	10.3765	9.13393
792	1	53	1	0	1	0	23	8.85	1.33	1.77	0.01	0.01	4.11	90.8	12.7	3.21	0.72	1.13	1.81	80	6.65414	1.60177	12.0623	7.83186
793	1	57	1	0	1	0	27	2.5	0.55	1.6	0.01	0.01	5.44	84.4	12.7	6.2	1.76	0.71	4	105	4.54545	5.6338	18.4983	3.52113
794	1	75	1	0	0	0	27	3.54	1.8	0.3	0.01	0.05	5.37	90.9	12.8	2.93	0.92	1.18	1.41	0	1.96667	1.19492	-0.587862	3
795	2	75	0	1	1	0	26	4.7	2.23	0.54	0.02	0.05	3.85	87.3	13.2	4	2	0.69	1.59	56	2.10762	2.30435	2.94918	6.81159
796	2	60	0	1	1	0	22	6.4	2.2	0.87	0.01	0.03	3.63	94.2	13.8	4.96	1.35	0.82	2.02	69	2.90909	2.46341	5.36961	7.80488
797	2	48	1	0	0	0	24	5.01	2.07	0.67	0.01	0.04	4.22	87.2	12.8	2.76	1.58	0.48	1.7	91	2.42029	3.54167	7.27466	10.4375
798	1	69	0	0	0	0	22	5.38	1.42	0.6	0.02	0.14	4.91	89.2	13.2	2.95	1.2	1.1	1.41	23	3.78873	1.28182	4.1244	4.89091
799	1	67	1	1	1	0	22	6.25	2.73	1.06	0.02	0.03	3.85	97.9	12.8	3.92	1.52	0.79	2.57	104	2.28938	3.25316	6.12404	7.91139
800	1	51	0	1	0	0	26	5.84	2.27	0.61	0.03	0.33	3.95	92.4	12.3	2.97	1.3	0.72	1.65	60	2.57269	2.29167	4.05164	8.11111
801	2	65	1	1	0	0	21	4.35	1.5	0.39	0.03	0.04	4.93	80.1	12.8	5.35	2.08	0.82	3.76	88	2.9	4.58537	11.4522	5.30488
802	1	55	1	0	0	0	19	3.64	2	0.42	0.02	0.08	3.94	91.4	12.6	3.51	1.9	0.98	1.9	42	1.82	1.93878	1.19304	3.71429
803	1	63	0	0	0	0	24	4.32	1.43	0.39	0.02	0.51	4.54	91.6	13.8	3.88	1.84	1.21	1.99	52	3.02098	1.64463	3.28797	3.57025
804	2	64	0	0	0	0	23	4.02	1.13	0.36	0.03	0.02	4.48	94.2	13	3.76	0.68	1.48	2.14	62	3.55752	1.44595	4.03036	2.71622
805	2	64	0	0	1	0	26	7.9	2.2	0.58	0.05	0.15	3.94	91.4	13	5.14	1.76	0.9	3.11	86	3.59091	3.45556	9.89377	8.77778
806	1	57	1	1	1	0	30	4.6	2.56	0.51	0.05	0.1	5.42	91.9	12.3	3.41	1.95	0.78	1.75	42	1.79688	2.24359	2.01335	5.89744
807	1	60	0	0	0	0	27	5.2	1.39	0.47	0.02	0.06	4.53	94.9	12.8	3.41	1.21	1.48	1.48	30	3.74101	1	3.19673	3.51351
808	1	66	0	0	0	0	20	4.51	0.81	0.7	0.03	0.3	4.1	85.6	13	3.97	1.38	0.63	2.86	104	5.5679	4.53968	17.8545	7.15873
809	1	49	1	1	1	0	23	4.71	2.06	0.83	0.02	0.07	4.51	86.7	12.8	2.52	1.61	0.61	1.31	91	2.28641	2.14754	2.93589	7.72131
810	1	51	1	0	1	1	29	3.96	0.94	0.25	0.03	0.1	4.4	92.5	12.7	4.78	6.59	0.68	1.66	80	4.21277	2.44118	8.49833	5.82353
811	1	69	0	0	0	0	24	5.79	2.29	0.64	0.01	0.23	4.32	88.4	13.6	3.58	1.24	0.77	1.78	56	2.52838	2.31169	4.00074	7.51948
812	1	87	1	1	1	0	24	5.12	1.99	0.53	0.03	0.07	4.43	91.4	12.5	5.82	1.59	0.77	4.46	90	2.57286	5.79221	14.1231	6.64935
813	2	80	1	0	0	1	26	4.24	1.11	0.5	0.01	0.09	4.14	87	14.2	4.98	2.19	0.98	3.19	86	3.81982	3.2551	9.87767	4.32653
814	1	59	0	1	1	1	24	6.99	2	0.39	0.01	0.01	4.78	89.3	12.5	3.8	0.88	0.782	2	84	3.495	2.55754	7.07531	8.93862
815	1	57	0	1	1	0	22	4.76	2.76	0.4	0.37	0.05	4.89	90.4	13.4	3.57	1.03	0.67	2.36	59	1.72464	3.52239	5.51555	7.10448
816	2	61	1	0	0	0	22	3.6	2.62	0.33	0.13	0.03	4.32	92.4	12.4	5.52	3.17	1.04	3.57	56	1.37405	3.43269	4.39889	3.46154
817	2	57	0	1	0	0	19	7.25	2.16	0.49	0.01	0.01	4.67	84.8	13.7	4.31	1.05	0.78	2.06	80	3.35648	2.64103	6.97625	9.29487
818	1	74	1	0	1	1	25	5.69	2.25	0.56	0.04	0.05	4.33	99.5	14.5	4.15	1.49	0.88	2.09	56	2.52889	2.375	4.18412	6.46591
819	2	76	0	1	1	1	26	6.1	2.21	0.4	0.02	0.02	4.58	89.3	13.6	4.44	1.31	0.98	2.38	67	2.76018	2.42857	4.90468	6.22449
820	1	69	1	0	1	1	22	4.35	1.69	0.76	0.02	0.2	4.42	93.2	12.7	5.16	1.79	1.13	3.37	75	2.57396	2.9823	6.04172	3.84956
821	1	45	0	1	1	0	21	2.87	2.58	0.39	0.02	0.06	5.09	82.7	13.4	2.36	1.58	0.95	1.58	0	1.1124	1.66316	-1.33282	3.02105
822	1	51	0	1	1	1	22	4.78	2.4	0.79	0.05	0.33	4.82	87.6	12.1	3.59	1.38	0.86	2.04	48	1.99167	2.37209	2.8601	5.55814
823	1	45	0	0	0	1	23	9.98	1.84	0.54	0.01	0.02	5.1	85.7	12.5	4.15	1.88	0.7	2.74	100	5.42391	3.91429	15.7026	14.2571
824	2	85	0	1	1	1	21	7	1.74	0.63	0.03	0.01	3.34	90.1	13.2	6.25	0.65	0.87	3.28	90	4.02299	3.77011	11.8569	8.04598
825	1	50	1	1	1	1	22	10.92	1.81	0.77	0.04	0.01	5.11	94.5	12.8	6.34	4.91	1.27	3.25	90	6.03315	2.55906	13.2956	8.59843
826	1	40	1	0	1	0	25	4.58	1.21	0.53	0.18	0.03	4.87	90.8	12.9	4.7	1.3	0.99	3.42	88	3.78512	3.45455	10.3665	4.62626
827	2	68	0	0	0	0	20	4.73	3.38	0.54	0.13	0.02	5.41	65.4	14.8	5.47	1.14	1.86	3.37	28	1.39941	1.81183	-0.20222	2.54301
828	1	40	1	0	1	1	24	6	2.7	0.55	0.01	0.16	4.98	89.2	12.4	4.8	0.89	0.6	2.5	77	2.22222	4.16667	8.58772	10
829	2	67	1	1	0	0	26	5.36	0.86	0.46	0.17	0.04	2.74	94.5	13.5	5.16	2.26	0.78	3.66	120	6.23256	4.69231	19.9213	6.87179
830	2	72	0	1	1	1	27	3.02	0.7	0.77	0.01	0.01	4.17	94.5	13.2	6.45	1.25	0.65	5.17	130	4.31429	7.95385	24.6069	4.64615
831	2	74	0	1	0	1	26	6.7	1.87	0.89	0.01	0.02	4.06	87.9	12.4	5.46	1.96	0.88	4.4	96	3.58289	5	14.3175	7.61364
832	1	78	0	1	0	0	24	4.03	1.69	0.44	0.15	0.03	5.1	91.2	13.9	4.81	2.65	0.87	3.36	82	2.38462	3.86207	8.1091	4.63218
833	1	47	1	1	0	1	21	5	2.41	0.83	0.04	0.09	4.81	92.9	12.2	2.66	1.12	0.81	2.15	49	2.07469	2.65432	3.87539	6.17284
834	1	53	1	0	1	0	22	4.61	1.3	0.4	0.02	0.09	4.89	86.1	13.1	2.81	0.93	1.35	1.12	30	3.54615	0.82963	2.22938	3.41481
835	1	73	1	1	1	1	24	4.56	2	0.41	0.1	0.01	4.03	89.1	13.6	7.69	2.31	0.96	5.68	90	2.28	5.91667	13.764	4.75
836	1	46	1	1	0	1	25	6.62	1.54	0.86	0.05	0.1	4.67	92.5	13.4	6.4	2.03	0.86	3.3	91	4.2987	3.83721	12.7252	7.69767
837	1	61	0	0	1	1	24	6.2	2.01	0.76	0.04	0.12	4.79	88.9	14.1	4.06	1.32	0.94	2.41	78	3.08458	2.56383	6.08827	6.59574
838	2	67	1	0	0	1	22	5.02	1.49	0.48	0.01	0.01	3.95	86.1	13.9	3.97	1.7	1.15	2.19	35	3.36913	1.90435	4.8878	4.36522
839	1	59	1	1	0	0	25	2.72	2.56	0.42	0.1	0.01	5.5	85.8	13.4	5.48	6.68	0.93	3.17	40	1.0625	3.4086	3.56661	2.92473
840	1	60	1	1	0	1	21	3.6	2.03	0.31	0.02	0.11	4	91.5	14	4.03	1.87	0.66	2.68	60	1.7734	4.06061	7.18342	5.45455
841	1	78	1	0	0	0	31	3.65	1.63	0.63	0.03	0.07	3.3	88.5	14	3.33	2.14	0.79	1.75	40	2.23926	2.21519	3.01506	4.62025
842	2	60	1	0	0	1	20	6.28	1.26	0.35	0.01	0.04	4.48	92	12.4	5.38	1.5	1.33	3.5	88	4.98413	2.63158	10.9352	4.7218
843	1	52	0	1	1	1	22	7	1.7	0.72	0.02	0.11	4.44	89.4	12.2	4.59	3.1	0.58	4.5	130	4.11765	7.75862	23.5637	12.069
844	1	65	1	1	1	1	22	3	1.2	0.56	0.02	0.01	4.72	90.9	12.4	3.93	1.06	0.74	1.65	46	2.5	2.22973	3.69543	4.05405
845	1	47	0	0	1	1	25	12.3	1.59	1.34	0.02	0.01	5.14	89.5	13.2	2.99	0.8	1.27	1.42	60	7.73585	1.11811	13.3199	9.68504
846	1	72	0	1	1	1	24	6.99	2	0.5	0.01	0.01	4.35	88.7	12.2	5.89	0.95	0.88	2.19	88	3.495	2.48864	6.87706	7.94318
847	1	83	0	0	1	1	26	3.75	1.18	0.46	0.03	0.05	3.81	94.5	13.4	3.78	0.85	1.36	2.11	20	3.17797	1.55147	3.40442	2.75735
848	1	69	0	0	1	1	21	2.52	2	0.36	0.01	0.23	3.7	93	13.1	4.08	0.77	1.19	2.61	40	1.26	2.19328	0.553799	2.11765
849	1	70	0	1	0	0	27	5.63	0.59	0.47	0.03	0.01	3.1	86.1	13.6	3.99	2.01	0.76	2.57	128	9.54237	3.38158	24.2561	7.40789
850	1	73	1	0	1	1	24	7.1	2.03	0.69	0.03	0.01	4.45	91.7	12.7	5.18	2.34	0.78	2.06	76	3.49754	2.64103	7.3217	9.10256
851	1	70	1	0	1	0	23	5.3	2.54	0.54	0.06	0.01	4.96	91.9	13.3	4.89	1.68	1.05	2.45	50	2.08661	2.33333	2.98112	5.04762
852	2	77	0	1	0	0	25	3.47	2.72	0.76	0.02	0.26	3.83	90.1	15.3	2.38	1.06	0.87	1.12	0	1.27574	1.28736	-2.014	3.98851
853	1	51	0	0	0	0	23	7.6	1.63	0.13	0.49	0.05	5.35	85.5	13.4	3.56	0.76	0.95	2.19	52	4.66258	2.30526	9.20889	8
854	1	85	1	0	1	1	21	6.58	1.52	0.71	0.08	0.03	4.12	105.1	14.1	4.26	1.05	0.77	3.18	96	4.32895	4.12987	13.6412	8.54545
855	1	78	1	1	1	1	25	4	2.46	0.28	0.03	0.06	3.65	97.8	14.2	3.91	0.86	0.82	1.8	36	1.62602	2.19512	1.45548	4.87805
856	1	78	1	1	0	1	25	4	2.46	0.28	0.03	0.06	3.65	97.8	14.2	3.91	0.86	0.91	1.99	36	1.62602	2.18681	1.43158	4.3956
857	2	82	1	1	1	0	28	6.99	1.7	0.67	0.02	0.01	4.67	87.4	13.7	5.23	0.92	0.58	5.17	130	4.11176	8.91379	26.8727	12.0517
858	1	56	1	1	1	1	27	6.65	2.13	0.54	0.02	0.05	5.29	84.9	12.5	3.99	1.06	0.85	1.81	78	3.12207	2.12941	4.93026	7.82353
859	1	63	1	1	0	1	26	3.5	2.14	0.42	0.02	0.08	4.23	95.5	13.9	2.91	1.44	0.85	2.15	35	1.63551	2.52941	2.44049	4.11765
860	2	71	1	0	0	1	23	2.55	1.5	0.49	0.01	0.02	3.83	94.3	12.7	6.25	0.65	0.87	3.28	70	1.7	3.77011	6.16792	2.93103
861	2	67	1	0	1	0	22	4.8	2.6	0.16	0.04	0.09	3.12	87.8	13.9	4.94	1.23	1.1	2.51	40	1.84615	2.28182	2.24402	4.36364
862	1	63	1	1	0	0	26	3.5	2.14	0.42	0.02	0.08	4.23	95.5	13.9	3.25	1.44	0.89	2.15	35	1.63551	2.41573	2.11343	3.93258
863	1	25	0	1	0	0	20	4.37	2.45	0.2	0.02	0.14	4.75	89.1	11.5	3.56	1.59	0.85	1.99	0	1.78367	2.34118	2.26178	5.14118
864	1	47	1	1	1	1	25	4.58	2.4	0.74	0.03	0.01	4.89	90.4	12.9	3.07	1.55	0.99	3.59	48	1.90833	3.62626	6.26427	4.62626
865	1	72	1	0	1	0	22	7.81	1.6	0.38	0.01	0.01	4.2	94.8	14.2	4.09	0.85	1.64	2.14	0	4.88125	1.30488	6.86632	4.7622
866	1	87	0	1	1	1	22	5.9	1.68	0.81	0.01	0.01	3.93	95.4	13.6	3.93	0.82	0.69	1.93	80	3.5119	2.7971	7.80592	8.55072
867	1	52	1	0	0	0	23	3.71	1.2	0.18	0.01	0.04	5.17	86.7	13.4	4.42	3.64	1.21	1.86	0	3.09167	1.53719	3.15199	3.06612
868	2	53	0	0	0	0	26	6.21	2.31	0.47	0.01	0.01	4.08	91.4	12.5	4.57	0.87	1.45	2.8	39	2.68831	1.93103	3.29726	4.28276
869	1	45	0	1	1	1	25	6.26	2.74	0.98	0.01	0.04	4.48	91.1	13.2	4.99	1.21	1.34	3.2	45	2.28467	2.38806	3.62361	4.67164
870	1	51	0	1	0	1	23	5.9	1.65	0.55	0.03	0.31	4.44	95.5	13.1	4.89	0.87	0.85	2.3	80	3.57576	2.70588	7.69985	6.94118
871	1	65	0	0	0	0	25	3.57	2.31	0.43	0.12	0.02	5.04	89.7	12.6	3.11	2.93	0.79	1.66	26	1.54545	2.10127	0.98816	4.51899
872	1	65	0	0	0	0	20	3.57	2.13	0.43	0.12	0.02	5.04	89.7	12.6	3.11	2.93	0.79	1.66	34	1.67606	2.10127	1.308	4.51899
873	2	65	0	0	0	1	30	7	2.47	0.68	0.01	0.17	4.45	90.1	13.1	5.34	1.75	1.03	3.66	80	2.83401	3.5534	8.32161	6.79612
874	1	29	0	0	1	1	22	5.74	2.31	0.53	0.02	0.04	5.48	85.8	13.2	3.17	1.36	0.77	1.79	48	2.48485	2.32468	3.93148	7.45455
875	1	35	1	1	1	1	29	4.2	2.61	0.22	0.04	0.01	4.94	96.2	12.1	2.65	6.39	0.99	2.69	32	1.6092	2.71717	2.91622	4.24242
876	1	59	1	1	1	1	22	3.3	2.03	0.26	0.02	0.08	4.22	95.3	12.2	3.71	1.64	0.85	1.9	36	1.62562	2.23529	1.57007	3.88235
877	2	75	0	0	0	1	23	3.72	1	0.4	0.05	0.14	4.48	85.7	13.6	4.3	1.89	0.79	2.81	88	3.72	3.55696	10.5017	4.70886
878	1	48	0	0	1	1	22	4.59	1.8	0.76	0.01	0.08	4.22	87.4	12.6	4.37	1.48	1.23	2.59	52	2.55	2.10569	3.46102	3.73171
879	1	67	0	1	0	0	18	2.31	2.03	0.47	0.01	0.12	3.5	96	14.1	3.5	0.58	0.84	0.95	0	1.13793	1.13095	-2.80146	2.75
880	1	64	0	1	1	1	26	4.9	2.3	0.34	0.01	0.05	4.26	93.2	13.3	4.25	1.42	1.14	2.5	50	2.13043	2.19298	2.68465	4.29825
881	1	54	1	0	1	0	26	6.2	1.34	0.38	0.01	0.02	4.78	95.2	12.3	5.29	1.29	1.38	3.69	84	4.62687	2.67391	10.182	4.49275
882	1	60	1	0	1	1	23	6.94	1.5	0.43	0.02	0.04	5.03	91.5	14	3.22	1.45	0.94	1.74	35	4.62667	1.85106	7.81422	7.38298
883	2	74	0	0	0	0	21	4.59	1.29	0.31	0.05	0.01	4.02	93.5	13	3.99	1.18	1.64	1.96	56	3.55814	1.19512	3.31025	2.79878
884	2	82	1	1	1	1	22	6.5	2.1	0.65	0.03	0.09	3.33	99.7	11.9	4	0.88	1.03	2.76	78	3.09524	2.67961	6.44748	6.31068
885	1	57	1	0	1	1	26	4.29	0.86	2.92	0.01	0.05	4.33	86.8	14.6	6.32	2.23	1.34	2.34	88	4.98837	1.74627	8.39854	3.20149
886	1	55	1	0	1	1	29	4.6	2.56	0.6	0.05	0.12	4.96	93.3	11.9	3.28	1.64	0.71	1.56	46	1.79688	2.19718	1.87984	6.47887
887	2	76	0	0	0	0	23	2.64	1.1	0.33	0.03	0.01	4.04	90.8	13.1	3.62	1	1.33	2.02	42	2.4	1.5188	1.40518	1.98496
888	2	78	1	0	1	1	23	5.26	1.45	0.78	0.05	0.07	4.36	89.2	12.6	4.68	1.32	0.83	3.76	100	3.62759	4.53012	13.0751	6.33735
889	2	73	0	1	0	0	21	5.24	2.9	0.51	0.75	0.05	4.36	98.2	12.8	4.1	3.23	1.12	2.29	48	1.8069	2.04464	1.46553	4.67857
890	1	57	0	1	1	1	29	6	2.36	0.58	0.02	0.29	4.6	89.8	13.2	2.85	2.23	0.76	1.76	56	2.54237	2.31579	4.0468	7.89474
891	1	52	0	1	1	1	22	4.6	2.5	0.25	0.06	0.08	4.38	94.5	12.6	4.63	1.33	0.96	2.1	36	1.84	2.1875	1.9576	4.79167
892	1	73	1	0	1	1	19	3.58	3.43	0.5	0.05	0.21	3.05	94.8	12.8	6.25	1.62	0.9	3.24	30	1.04373	3.6	4.0713	3.97778
893	1	67	0	0	0	0	23	3.31	0.89	0.12	0.06	0.01	4.6	87	12.7	3.63	0.94	0.94	2.5	82	3.7191	2.65957	7.91767	3.52128
894	1	67	1	0	1	1	25	5.93	0.84	0.38	0.01	0.06	4.6	91.5	13.1	3.74	1.08	0.96	2.16	90	7.05952	2.25	14.92	6.17708
895	1	54	1	0	0	0	19	2.74	2.51	0.35	0.1	0.04	4.95	85.7	12.4	5.97	0.94	1.32	4.67	48	1.09163	3.53788	4.00989	2.07576
896	1	55	0	1	0	0	24	5.93	2.08	0.66	0.03	0.02	4.73	92.2	13.4	5.42	2.9	1.33	3.64	40	2.85096	2.73684	6.0139	4.45865
897	1	49	1	0	0	0	24	4.5	2.54	0.45	0.01	0.03	5.17	84.1	12	3.87	1.28	1	2.34	44	1.77165	2.34	2.22896	4.5
898	1	37	1	0	1	0	25	7.63	2.48	0.5	0.02	0.01	5.08	85	13.4	7.08	3.12	1.03	5.55	87	3.07661	5.38835	14.1949	7.40777
899	1	49	1	0	1	1	30	6.4	1.64	0.88	0.09	0.18	5.55	93.9	13.5	5.4	2.11	0.7	3	92	3.90244	4.28571	13.0451	9.14286
900	2	71	0	1	1	0	20	6.8	1.95	0.66	0.04	0.01	4.43	92.1	12.4	4	1.2	0.99	3.63	88	3.48718	3.66667	10.2471	6.86869
901	2	73	1	0	0	0	25	5	3	0.46	0.01	0.01	3.75	95.7	13.9	4.66	1.15	1.03	2.56	32	1.66667	2.48544	2.39027	4.85437
902	1	75	1	1	1	0	20	4.9	2.4	0.56	0.02	0.05	4.38	95	13.9	3.13	0.92	0.95	2.15	48	2.04167	2.26316	2.66915	5.15789
903	1	49	0	0	0	0	20	3.1	2.5	0.61	0.04	0.19	4.39	91.3	12.6	4.29	0.84	1.05	2.32	0	1.24	2.20952	0.55156	2.95238
904	1	50	1	0	0	0	20	5.92	2.77	0.57	0.2	0.01	4.54	91.6	12.1	4.85	2.99	1.36	3.1	52	2.13718	2.27941	2.94983	4.35294
905	1	58	0	0	0	0	20	8.69	1.28	0.53	0.01	0.02	4.36	91.3	14.9	4.59	1.88	1.02	2.87	98	6.78906	2.81373	15.8795	8.51961
906	1	69	0	0	0	1	20	3.17	1.53	0.47	0.2	0.01	3.58	92.7	12.9	3.35	0.87	1.37	1.79	28	2.0719	1.30657	-0.0089281	2.31387
907	2	75	1	0	0	0	27	2.67	0.92	0.26	0.01	0.07	3.45	87	12.8	3.34	0.92	1.11	1.89	60	2.90217	1.7027	3.1641	2.40541
908	1	69	1	0	1	0	28	3.93	1.16	0.51	0.24	0.02	4.36	87.4	15.2	4.93	1.24	0.92	3.7	90	3.38793	4.02174	11.0256	4.27174
909	1	78	0	0	1	0	26	3.21	1.64	0.41	0.04	0.48	3.32	98.5	14.4	4.92	1.16	1.54	2.95	40	1.95732	1.91558	1.46261	2.08442
910	1	47	1	1	1	0	29	3.98	2.45	0.27	0.02	0.01	5.77	89.6	11.9	3.56	2.75	1.02	2.56	32	1.62449	2.5098	2.35708	3.90196
911	1	59	1	0	1	0	25	4.58	2.9	0.42	0.04	0.18	4.01	96.8	12.7	3.37	1.02	0.99	1.7	30	1.57931	1.71717	-0.0339659	4.62626
912	1	79	0	1	0	0	24	6.9	1.98	0.61	0.03	0.15	3.51	88.6	12.9	4.09	2.6	0.9	3.06	84	3.48485	3.4	9.47419	7.66667
913	1	69	0	0	0	1	27	7.11	1.79	0.88	0.02	0.02	3.57	89.6	13	3.75	0.94	1.2	2.2	38	3.97207	1.83333	6.16009	5.925
914	1	79	0	1	1	1	25	5.85	1.69	0.97	0.06	0.35	4.06	95.6	12.7	4.41	0.61	0.7	3.28	90	3.46154	4.68571	13.1161	8.35714
915	1	46	0	1	0	1	22	6.9	1.62	0.78	0.03	0.06	4.13	93.7	13.9	6.45	1.54	0.84	5.2	110	4.25926	6.19048	19.3989	8.21429
916	1	86	1	0	0	1	22	4.15	0.54	0.85	0.02	0.03	4.18	85.4	13.9	3.48	0.78	0.93	2.44	102	7.68519	2.62366	17.5273	4.46237
917	1	54	1	0	0	0	20	3.2	2.1	0.36	0.02	0.23	5.03	87.5	13.8	4.62	1.7	1.1	2.32	0	1.52381	2.10909	0.957664	2.90909
918	2	68	0	1	0	1	24	5.6	1.56	0.89	0.01	0.01	3.23	96	13.3	4.48	1.85	0.8	3.48	90	3.58974	4.35	12.4642	7
919	1	65	1	0	1	1	25	6.62	2.13	0.66	0.01	0.09	4.36	91.5	13.7	4	1.38	0.7	1.75	78	3.10798	2.5	5.96195	9.45714
920	1	86	0	1	1	1	24	6.98	2	0.69	0.01	0.01	4.06	91.6	13.4	5.03	1.3	0.71	2.24	80	3.49	3.15493	8.78174	9.83099
921	1	77	1	0	1	1	24	7.6	2.92	0.76	0.02	0.01	3.43	97.7	14.7	4.24	1.12	0.84	2.1	56	2.60274	2.5	4.72461	9.04762
922	1	57	0	0	1	1	23	6.52	2.12	0.68	0.01	0.04	5.01	92	13.8	5.39	1.46	1.11	3.74	80	3.07547	3.36937	8.38351	5.87387
923	1	63	0	0	1	0	23	2.96	1.94	0.56	0.12	0.03	4.63	89.9	13	4.44	2.61	0.73	3	70	1.52577	4.10959	6.71791	4.05479
924	1	63	1	0	1	1	23	7.98	1.88	0.44	0.04	0.06	5.13	89.3	13.5	4.93	1.56	1.03	2.52	88	4.24468	2.4466	8.5921	7.74757
925	2	55	0	0	1	0	28	3.72	2.7	0.36	0.02	0.09	4.12	86.2	13.5	3.1	1.92	1.01	1.73	0	1.37778	1.71287	-0.539892	3.68317
926	1	69	0	0	0	0	26	3.9	1.59	0.28	0.02	0.16	3.4	95.3	13.2	3.15	1.25	0.79	1.9	49	2.45283	2.40506	4.08435	4.93671
927	2	70	0	1	1	1	26	6.89	2	0.72	0.01	0.01	1.29	124	15.1	4.02	1.52	0.9	2.43	78	3.445	2.7	7.36271	7.65556
928	1	87	1	1	0	0	23	4.79	0.82	0.57	0.03	0.01	5.13	86.2	12.3	4.26	1.56	1.62	2.17	48	5.84146	1.33951	9.3175	2.95679
929	2	79	0	1	0	0	20	6	2.03	0.32	0.01	0.14	2.82	104.3	14.8	5.73	2.06	0.6	2.2	80	2.95567	3.66667	8.94542	10
930	1	54	0	1	1	1	27	7.5	2.14	0.77	0.03	0.06	4.49	88	12.7	5.96	1.9	1.06	3.71	84	3.50467	3.5	9.81044	7.07547
931	2	55	0	0	0	0	22	2.93	3.06	0.44	0.36	0.02	4.27	87.4	14.9	4.93	1.15	1.58	3.18	0	0.957516	2.01266	-0.706625	1.85443
932	2	87	0	1	0	1	26	7.9	2.2	0.94	0.06	0.2	4.4	87	12.7	4.69	1.98	1.02	3.52	85	3.59091	3.45098	9.88061	7.7451
933	2	82	1	0	1	1	25	3.65	0.86	1.5	0.04	0.03	4.1	89.3	12.4	7.23	1.29	0.73	3.59	100	4.24419	4.91781	15.7005	5
934	1	61	0	0	1	0	31	12.91	0.98	0.68	0.01	0.01	5.11	89	12.9	3.03	1.09	0.9	2.26	130	13.1735	2.51111	30.6443	14.3444
935	1	27	0	0	1	1	20	10.26	2.48	0.73	0.05	0.07	4.74	88.4	14.3	3.96	1.15	0.96	2.57	80	4.1371	2.67708	8.99172	10.6875
936	1	58	0	0	1	1	25	4.64	1.87	0.5	0.01	0.08	4.68	92.7	12.7	4.5	1.14	1.54	2.54	22	2.48128	1.64935	1.97984	3.01299
937	1	54	1	0	1	1	19	10.28	1.69	0.38	0.01	0.01	4.96	88.5	12.3	4.35	1.45	0.91	2.9	98	6.08284	3.18681	15.2233	11.2967
938	1	63	0	0	1	1	20	5.6	2.26	0.66	0.03	0.08	4.43	95.7	11.9	3.29	1.09	0.84	1.76	56	2.47788	2.09524	3.25432	6.66667
939	1	77	1	1	1	1	22	7.4	2.13	0.43	0.01	0.05	3.83	93	13.2	6.5	1.05	0.82	3.22	88	3.47418	3.92683	10.9638	9.02439
940	1	64	1	0	1	1	21	5	2.3	0.89	0.01	0.01	4.66	88.2	14	4.8	1.37	0.94	2.4	52	2.17391	2.55319	3.82744	5.31915
941	1	52	0	1	1	0	23	5.22	2.7	0.38	0.31	0.02	4.68	90.8	12.8	6.67	1.92	0.98	4.96	80	1.93333	5.06122	10.4539	5.32653
942	1	65	0	0	1	0	21	4.94	2.13	0.6	0.1	0.01	4.1	98.3	13.1	5.09	0.52	1.49	3.56	46	2.31925	2.38926	3.71175	3.31544
943	2	75	1	0	0	1	28	5.32	1.46	0.4	0.02	0.11	4.81	86.3	13.1	3.38	0.98	0.78	2	78	3.64384	2.5641	7.45868	6.82051
944	1	49	1	0	0	0	21	6.16	2.2	0.41	0.85	0.07	5.02	90.6	12.4	3.26	2.41	1.07	1.65	44	2.8	1.54206	2.4517	5.75701
945	1	70	0	1	1	0	23	4.15	2.32	0.5	0.01	0.12	4.27	97.9	13.9	4.8	0.94	1.35	2.03	0	1.78879	1.5037	-0.13509	3.07407
946	1	45	0	0	0	0	23	9	3.39	1.1	0.23	0.06	5.39	88.7	13	5.31	4.87	0.73	3.12	79	2.65487	4.27397	9.95599	12.3288
947	2	81	1	1	1	1	25	6.6	1.85	0.52	0.01	0.01	3.14	90.8	13.9	4.9	1.1	0.62	2.89	92	3.56757	4.66129	13.3055	10.6452
948	1	78	0	0	1	0	20	7.56	1.11	0.99	0.01	0.01	3.45	100.9	14.2	4.21	1.44	0.73	3.21	135	6.81081	4.39726	20.4886	10.3562
949	2	60	0	0	1	1	24	4.54	2.88	0.38	0.03	0.1	4.06	87.7	12.7	4.92	2.17	0.94	1.75	30	1.57639	1.8617	0.374693	4.82979
950	1	60	1	0	1	1	31	6.825	1.75	1.2	0.02	0.05	3.71	87.1	13.2	5.94	1.71	0.88	3.2	91	3.9	3.63636	11.1709	7.75568
951	1	66	0	0	0	1	22	4.88	1.25	0.58	0.02	0.11	4.46	93.7	12.1	4.55	2.1	0.85	2.92	88	3.904	3.43529	10.6022	5.74118
952	2	65	1	0	0	1	21	4.3	3.2	0.31	0.01	0.19	4.14	96.9	13.8	4.22	1.3	1.19	2.55	52	1.34375	2.14286	0.613844	3.61345
953	2	64	1	0	0	1	24	5.37	2.57	0.33	0.01	0.03	4.56	85.1	14.4	5.14	2.21	1.71	2.61	28	2.08949	1.52632	0.666382	3.14035
954	2	61	1	0	1	1	31	6.6	1.74	0.61	0.02	0.05	4.53	94.5	11.8	4.78	0.69	0.66	3.9	100	3.7931	5.90909	17.4478	10
955	1	69	0	0	0	1	23	5.6	2.25	0.42	0.04	0.19	4.06	106.2	13.1	3.75	1.73	0.99	2.4	56	2.48889	2.42424	4.22783	5.65657
956	1	76	1	0	0	1	24	7.15	0.96	0.56	0.02	0.29	4.8	86.3	12.9	4.6	1.12	0.94	2.15	94	7.44792	2.28723	15.9783	7.60638
957	2	56	0	0	0	0	18	4.07	2.62	0.48	0.16	0.01	4.3	91.9	12.1	4.55	0.69	1.9	2.58	0	1.55344	1.35789	-1.13097	2.14211
958	1	69	1	0	1	0	24	6.49	1.93	1.14	0.04	0.09	3.98	93.2	13.9	3.57	1	1.35	1.85	32	3.36269	1.37037	3.33579	4.80741
959	1	61	1	0	1	1	23	15.4	1.42	1.32	0.01	0.01	5.03	101.2	13.7	5.47	6.23	1.22	1.94	94	10.8451	1.59016	22.2925	12.623
960	1	59	1	0	0	0	20	3.55	1.84	0.3	0.53	0.03	4.81	91.9	13.6	3.08	1.26	1.32	1.64	26	1.92935	1.24242	-0.542573	2.68939
961	1	66	1	1	1	1	24	6.84	2	0.78	0.01	0.1	4.33	94.9	12.5	5.01	3.75	0.91	2.68	80	3.42	2.94505	8.0065	7.51648
962	1	71	0	0	1	1	23	5.52	2.6	0.6	0.01	0.01	4.22	99.1	13.6	3.95	1.74	0.94	2.24	50	2.12308	2.38298	3.21325	5.87234
963	1	63	1	0	0	1	23	5.27	1.64	0.38	0.01	0.1	3.91	92.1	13.2	3.85	0.63	0.81	2.81	80	3.21341	3.46914	9.00836	6.50617
964	2	82	1	1	1	1	24	4.7	2.34	0.47	0.03	0.01	4	88.3	13.1	3.33	2.84	0.94	2.16	48	2.00855	2.29787	2.68791	5
965	1	49	1	0	1	0	21	5.57	1.82	0.67	0.01	0.17	4.33	91	12	3.42	2.66	0.88	1.56	48	3.06044	1.77273	3.75315	6.32955
966	1	37	0	0	0	0	27	5.79	3.24	0.59	0.19	0.02	5.08	93.9	14.3	8.99	5.64	0.7	6.14	88	1.78704	8.77143	20.7699	8.27143
967	1	53	0	0	0	1	23	5.88	2.17	0.6	0.03	0.35	4.71	100.2	13.2	5.28	1.5	1.19	3.54	69	2.70968	2.97479	6.35247	4.94118
968	1	62	0	0	0	1	25	3.55	1.36	0.19	0.03	0.08	4.57	91.7	13.1	4.46	1.8	0.98	2.11	52	2.61029	2.15306	3.74497	3.62245
969	1	83	0	1	0	1	22	7	1.98	0.63	0.01	0.04	4.84	90.7	12.2	4.25	1.08	0.98	2.74	80	3.53535	2.79592	7.85994	7.14286
970	2	77	1	0	1	1	24	6.51	1.57	0.88	0.01	0.01	4.42	89.8	13.2	4.36	1.18	0.82	3.15	90	4.1465	3.84146	12.3647	7.93902
971	1	80	1	0	1	1	22	2.81	1.71	0.39	0.06	0.13	3.99	87.2	14.1	2.33	0.51	0.78	1.36	34	1.64327	1.74359	0.198688	3.60256
972	1	63	0	0	0	1	20	7.52	1.13	0.45	0.02	0.05	4.66	89.5	14.8	4.3	1.68	1.79	1.89	31	6.65487	1.05587	10.4935	4.20112
973	2	71	1	1	0	1	24	9.58	1.42	0.12	0.01	0.01	4.54	85.2	12.8	4.91	1.29	1.24	3.19	96	6.74648	2.57258	15.0814	7.72581
974	1	46	0	0	0	1	23	12.26	1.51	1.12	0.03	0.05	5.04	86.3	12.9	9.82	5.43	1.27	6.54	160	8.11921	5.14961	25.8574	9.65354
975	1	52	0	1	0	1	24	7.3	2.1	0.48	0.04	0.04	5.04	91.7	12.2	4.58	1.37	0.66	3.2	93	3.47619	4.84848	13.6203	11.0606
976	1	27	1	1	1	1	24	4.26	2.54	0.31	0.02	0.01	5.96	81.7	13	4.21	1.56	1	2.43	32	1.67717	2.43	2.25649	4.26
977	1	50	1	1	1	1	28	5	2.4	0.64	0.08	0.02	6.15	86.4	13.6	4.23	1.25	1.05	2.7	50	2.08333	2.57143	3.65808	4.7619
978	1	38	0	0	0	0	29	9.76	1.59	0.54	0.01	0.01	5.02	91.6	12.9	4	1.2	0.99	3.63	100	6.13836	3.66667	16.7399	9.85859
979	1	51	0	1	1	1	25	7.02	2.06	0.55	0.01	0.02	5.29	96.3	12.5	4.59	1.24	0.8	1.92	80	3.40777	2.4	6.40842	8.775
980	2	76	1	0	0	1	20	3.77	1.09	0.64	0.04	0.24	4.12	88.5	13.8	5.23	1.16	1.28	3.52	80	3.45872	2.75	7.54014	2.94531
981	1	92	1	1	1	1	20	5	2.56	0.66	0.03	0.01	4.81	92.1	13.3	4.01	0.89	0.75	2.45	48	1.95312	3.26667	5.3394	6.66667
982	1	87	0	0	1	1	26	6.9	2	0.91	0.01	0.09	3.75	94.4	13.3	5.17	1.34	1.02	3.15	80	3.45	3.08824	8.4919	6.76471
983	2	75	1	0	1	1	28	6.58	2.41	0.54	0.03	0.19	4.12	89.6	13.6	3.2	0.91	0.73	2.13	88	2.73029	2.91781	6.23902	9.0137
984	1	72	0	1	1	0	26	6	2.14	0.45	0.03	0.09	4.17	92.6	12.8	4.28	1.01	0.9	2.27	68	2.80374	2.52222	5.28079	6.66667
985	2	65	1	1	0	1	20	3.06	1.54	0.38	0.03	0.01	3.81	92.9	12.6	5.27	1.94	0.78	3.77	80	1.98701	4.83333	9.92969	3.92308
986	1	56	1	0	1	1	18	4.9	1.45	0.38	0.02	0.08	4.26	93.7	12.3	3.15	1.07	0.76	1.99	64	3.37931	2.61842	6.96713	6.44737
987	1	73	0	1	1	0	25	6.55	2.13	0.74	0.02	0.02	4.68	88.5	12.2	5.06	0.82	0.99	3.66	81	3.07512	3.69697	9.32514	6.61616
988	1	48	0	0	1	1	23	4.37	3	0.49	0.06	0.28	4.19	90.7	12.2	4.04	2.18	0.86	2.37	80	1.45667	2.75581	2.65385	5.0814
989	1	30	0	1	0	0	21	3	2	0.13	0.02	0.2	4.6	89	11.8	4.56	1.89	1.56	2.56	0	1.5	1.64103	-0.447269	1.92308
990	2	48	1	0	0	1	24	3.2	1.8	0.51	0.05	0.26	4.32	91	13.9	5.02	1.36	0.82	2.32	20	1.77778	2.82927	3.65158	3.90244
991	2	65	1	1	0	1	26	2.98	1.73	0.4	0.02	0.14	4	89.8	14.1	3.69	1.76	1.01	2.03	40	1.72254	2.0099	1.15899	2.9505
992	2	77	1	1	0	1	24	4.6	2.34	0.7	0.03	0.18	3.79	91.8	13.4	4.93	1.73	1.25	2.5	48	1.96581	2	1.72627	3.68
993	1	85	1	0	1	1	27	5.98	2.1	0.59	0.05	0.27	5.52	80.3	16.5	2.85	2.23	0.76	1.76	42	2.84762	2.31579	4.79435	7.86842
994	1	45	1	1	0	1	26	11.62	3.69	0.63	0.01	0.06	5	90.2	13	5.44	6.73	0.96	1.99	40	3.14905	2.07292	4.83381	12.1042
995	1	63	1	1	1	0	20	4	2.55	0.23	0.01	0.07	4.46	87	12.5	3.17	1.18	0.96	1.8	30	1.56863	1.875	0.393944	4.16667
996	1	64	1	0	0	1	26	12.29	1.68	0.79	0.01	0.04	4.37	87	12.8	4.16	1.53	1.06	2.53	96	7.31548	2.38679	15.9404	11.5943
997	1	55	1	1	1	1	24	6.32	2.24	1.07	0.01	0.03	5.05	91.3	12.4	3.93	1.03	1.61	1.99	32	2.82143	1.23602	1.62372	3.92547
998	1	78	1	0	1	0	25	4.91	1.72	0.91	0.09	0.01	2.84	95.4	12.7	3.76	1.28	1.11	2.21	60	2.85465	1.99099	3.87712	4.42342
999	1	55	0	0	1	0	22	4.4	2.32	0.51	0.02	0.04	4.48	91.3	11.7	3.16	2.1	0.99	2.31	0	1.89655	2.33333	2.51566	4.44444
1000	1	54	1	0	1	0	23	2.86	1.51	0.45	0.13	0.02	6.09	70.6	16.2	5.02	1.59	0.87	3.57	68	1.89404	4.10345	7.60212	3.28736
1001	1	34	0	1	1	1	24	7.5	2.2	0.71	0.01	0.04	4.9	95.9	12.4	4.34	2.05	0.89	2.25	80	3.40909	2.52809	6.78018	8.42697
1002	1	26	1	0	1	1	23	7	1.6	3.15	0.07	0.01	5.37	97.8	12.7	5.06	0.96	0.72	3.69	100	4.375	5.125	16.617	9.72222
1003	1	34	1	0	1	0	25	6.45	2.21	0.45	0.02	0.01	4.73	89.6	11.6	3.69	1.62	0.87	2.05	64	2.91855	2.35632	5.08467	7.41379
1004	1	79	1	1	1	1	23	7.2	1.75	1.24	0.03	0.01	3.84	94.5	12.3	5.28	1.64	0.68	2.91	96	4.11429	4.27941	13.5458	10.5882
1005	1	66	1	0	0	1	24	10.54	1.3	0.01	0.02	0.02	4.49	90.9	12.7	4.79	2.09	1.2	2.82	98	8.10769	2.35	17.7747	8.78333
1006	1	53	0	1	0	1	26	6.64	1.38	0.6	0.01	0.07	5.06	89.3	12.4	6.7	1.6	1.12	4.99	100	4.81159	4.45536	15.7597	5.92857
1007	1	52	0	0	1	1	27	6.9	1	0.54	0.01	0.11	3.89	90.2	12.8	4	1.45	1.17	2.29	88	6.9	1.95726	13.6872	5.89744
1008	2	72	0	1	0	1	25	4.62	1.73	0.52	0.01	0.18	3.54	92.4	12.5	6.5	1.45	0.88	3.68	80	2.67052	4.18182	9.72919	5.25
1009	1	70	0	0	1	1	19	5.48	2.12	0.59	0.07	0.11	4.7	90	13	3.58	0.76	0.94	2.06	64	2.58491	2.19149	3.79335	5.82979
1010	1	63	0	0	0	1	30	4.17	1.23	0.39	0.01	0.03	4.53	87.2	13.7	2.96	0.74	1.07	1.62	36	3.39024	1.51402	3.81654	3.8972
1011	2	71	1	0	1	0	23	2.79	1.56	0.38	0.02	0.13	4.02	90	12.8	3.54	1.29	1.61	1.45	0	1.78846	0.900621	-1.87097	1.73292
1012	1	48	1	0	1	1	24	5.1	2.41	0.64	0.05	0.06	5.25	89.7	11.7	3.58	1.25	0.71	1.56	50	2.11618	2.19718	2.66183	7.1831
1013	2	51	1	0	1	1	22	3.25	1.79	0.37	0.04	0.15	3.24	92.3	13.9	4.6	1.97	1.37	2.5	46	1.81564	1.82482	0.854508	2.37226
1014	1	59	0	0	1	1	28	6.48	2.7	0.39	0.03	0.19	4.85	91.5	13.2	4.16	2.09	0.98	2.41	50	2.4	2.45918	4.11067	6.61224
1015	2	68	1	0	0	0	19	3.4	2.1	0.61	0.02	0.1	3.88	90.2	12.3	3.2	1.87	1.09	2.09	0	1.61905	1.91743	0.639497	3.11927
1016	2	67	1	1	1	1	18	6.2	2.18	0.45	0.04	0.18	3.89	92.3	13.8	4.67	2.76	0.75	1.79	68	2.84404	2.38667	4.98949	8.26667
1017	2	66	1	0	0	1	23	3.08	1.76	0.33	0.01	0.06	4.37	85.1	13.9	4.37	1.56	0.98	2.81	72	1.75	2.86735	3.69311	3.14286
1018	2	74	0	0	1	1	24	7.1	1.73	0.8	0.02	0.01	3.96	95.2	13.4	5.71	1.95	0.65	3.62	95	4.10405	5.56923	17.2315	10.9231
1019	1	75	1	0	0	1	28	3.34	1.53	0.48	0.02	0.05	3.71	91.1	14	4.41	0.97	1.45	2.6	31	2.18301	1.7931	1.66294	2.30345
1020	2	66	0	1	0	1	22	6.74	1.86	0.74	0.01	0.03	4.76	88.9	12.4	5.24	2.35	0.94	3.27	86	3.62366	3.47872	10.0406	7.17021
1021	2	77	0	1	0	1	26	5.9	1.68	0.82	0.02	0.01	3.82	95.3	13.1	4	2.8	1.02	3.16	80	3.5119	3.09804	8.67171	5.78431
1022	1	72	1	0	1	1	26	3.01	0.85	0.77	0.01	0.11	2.76	100.4	15.5	4.22	1.23	1.23	2.53	30	3.54118	2.05691	5.74807	2.44715
1023	2	67	0	0	1	1	22	7	2.01	0.66	0.01	0.01	3.42	92.1	13.2	4.58	0.56	0.85	2.59	80	3.48259	3.04706	8.45324	8.23529
1024	1	62	1	0	1	1	25	6.6	1.9	0.75	0.05	0.36	4.66	91.8	12.3	4.77	1.2	1.01	2.98	85	3.47368	2.9505	8.15363	6.53465
1025	2	57	0	1	0	1	23	4	2.6	0.4	0.03	0.03	3.77	82.6	12	2.25	0.98	0.82	2.3	30	1.53846	2.80488	2.99533	4.87805
1026	1	80	1	0	0	1	23	9.15	1.57	0.55	0.02	0.14	4.79	97.5	13.1	2.73	1.02	0.85	1.89	88	5.82803	2.22353	11.8279	10.7647
1027	1	61	1	1	1	0	25	7.81	1.1	0.56	0.05	0.03	4.92	89.8	13	4.46	1.74	1	2.91	102	7.1	2.91	16.918	7.81
1028	1	50	0	0	0	0	24	7.26	1.56	0.32	0.01	0.02	4.83	89.9	13.1	5.25	0.75	1	4.27	108	4.65385	4.27	14.8401	7.26
1029	2	65	1	0	0	1	20	5.43	2.06	0.53	0.01	0.11	3.46	87.9	13.1	3.97	2.59	1.14	1.87	38	2.63592	1.64035	2.33266	4.76316
1030	1	55	1	1	1	1	23	4	2.5	0.47	0.01	0.06	4.04	91.8	13.3	4.07	1.02	0.97	1.89	36	1.6	1.94845	0.682101	4.12371
1031	1	74	1	0	1	1	27	7.59	0.68	0.36	0.01	0.01	4.35	89.9	13.3	4.79	0.77	1.35	3.16	110	11.1618	2.34074	25.2275	5.62222
1032	1	52	0	0	1	0	22	4.1	2.3	0.37	0.14	0.02	5.61	88.1	12.8	6.8	2.24	1.38	4.8	68	1.78261	3.47826	5.53057	2.97101
1033	1	69	0	1	1	0	20	3.45	1.5	0.84	0.04	0.29	4.11	95.6	12.5	3.25	0.7	0.72	1.58	54	2.3	2.19444	3.10412	4.79167
1034	1	77	1	1	1	0	22	4.89	2.5	0.3	0.01	0.01	4.01	99.3	13	3.68	1.1	0.85	2.3	40	1.956	2.70588	3.73307	5.75294
1035	1	40	0	0	1	0	22	5.11	1.16	0.4	0.03	0.11	4.75	96.2	12.2	2.57	1.15	0.99	1.15	26	4.40517	1.16162	5.28824	5.16162
1036	1	62	1	1	1	0	27	4.1	2.54	0.28	0.04	0.25	3.97	95.2	13	2.61	1.45	0.99	2.35	32	1.61417	2.37374	1.94035	4.14141
1037	1	62	1	1	1	0	24	4.2	2.61	0.15	0.01	0.01	4.2	94.8	12.7	4.64	1.24	1.1	2.46	32	1.6092	2.23636	1.53294	3.81818
1038	1	49	1	0	1	0	23	6.85	1.95	0.71	0.02	0.01	4.3	90.7	11.9	3.72	1.58	0.89	2.3	84	3.51282	2.58427	7.19584	7.69663
1039	2	71	0	0	0	0	23	3.05	1.69	0.29	0.01	0.03	4.23	88.7	12.4	4.15	1.03	1.4	2.67	39	1.80473	1.90714	1.06464	2.17857
1040	2	78	0	1	0	0	19	3.6	2.6	0.39	0.02	0.19	3.77	93.6	12	3.54	1.51	0.87	2	30	1.38462	2.29885	1.16272	4.13793
1041	1	28	0	0	1	0	23	2.5	2	0.34	0.02	0.08	5.43	86.9	12.4	4.25	2	1.23	2.54	0	1.25	2.06504	0.160372	2.03252
1042	2	79	0	0	0	1	23	8.23	1.22	0.2	0.01	0.01	4.24	93.6	13.4	4.65	1.1	1.5	2.74	85	6.7459	1.82667	12.934	5.48667
1043	1	72	0	0	1	1	21	4.56	1.42	0.54	0.02	0.12	3.84	88.5	13.5	3.79	0.74	1.02	2.37	40	3.21127	2.32353	5.70719	4.47059
1044	1	70	1	0	0	1	25	2.29	1.57	0.25	0.02	0.51	3.89	90.7	12.9	3.99	0.89	1.11	2.55	66	1.4586	2.2973	1.33943	2.06306
1045	1	56	0	0	0	0	21	6.42	2.85	0.42	0.15	0.01	5.46	86.1	12.5	3.29	1.4	1.21	1.71	31	2.25263	1.41322	0.740538	5.30579
1046	1	70	0	0	0	0	26	4.26	1.82	0.39	0.02	0.03	5.05	87.9	14.6	5.27	1.12	1.35	3.51	56	2.34066	2.6	4.37047	3.15556
1047	1	75	0	1	1	1	21	6.3	2.18	0.56	0.02	0.14	4.26	93	12.6	4.3	1.47	0.58	2.03	80	2.88991	3.5	8.30489	10.8621
1048	1	45	0	0	0	1	22	4.63	2.32	0.32	0.01	0.12	5.63	87	12.7	6.13	3.68	0.87	3.9	60	1.99569	4.48276	8.94234	5.32184
1049	1	50	0	0	0	0	20	5.1	2.56	0.49	0.06	0.35	5.13	95.1	13.4	4.52	1.56	1.58	2.35	0	1.99219	1.48734	0.315949	3.22785
1050	1	55	0	1	0	1	20	7.02	2	0.68	0.06	0.31	5.04	88.9	12.6	4.65	0.85	0.88	2.55	80	3.51	2.89773	8.09075	7.97727
1051	2	62	1	0	0	0	20	5.73	2.52	0.45	0.12	0.03	3.73	93.6	14.1	5.44	6.06	0.97	2.55	60	2.27381	2.62887	4.28981	5.90722
1052	2	47	0	1	0	1	25	6.3	2.18	0.79	0.04	0.01	3.31	100.9	13.2	4.51	1.51	0.9	2.25	64	2.88991	2.5	5.42789	7
1053	1	71	1	0	1	1	21	6.99	2	0.74	0.01	0.01	3.64	93.7	14.6	4.92	1.34	0.9	2.87	80	3.495	3.18889	8.89169	7.76667
1054	1	68	0	0	1	0	24	9.8	1.36	0.33	0.01	0.01	4.33	91.7	14.1	4.37	0.44	1.63	2.76	81	7.20588	1.69325	13.6767	6.01227
1055	2	72	1	0	0	0	20	1.83	2.33	0.46	0.02	0.01	4.61	84.4	14	4.53	2.76	0.97	2.77	0	0.785408	2.85567	1.29723	1.8866
1056	1	77	1	1	1	1	22	4.89	2.5	0.3	0.01	0.01	4.01	99.3	13	3.68	1.1	0.85	1.78	40	1.956	2.09412	1.97302	5.75294
1057	1	66	0	1	0	1	24	7.62	2.12	0.84	0.01	0.11	4.88	92.2	12.9	6.25	2.25	0.86	2.68	80	3.59434	3.11628	8.92607	8.86047
1058	1	83	1	1	1	1	23	3.89	2.62	0.54	0.03	0.05	4.67	105.8	16	4.63	1.63	0.99	2.37	23	1.48473	2.39394	1.68147	3.92929
1059	1	48	1	1	0	1	23	4.4	2.1	0.54	0.03	0.12	5.11	84.9	11.9	4.23	2.32	0.7	1.5	54	2.09524	2.14286	2.45424	6.28571
1060	1	62	1	0	1	1	26	7.36	2.14	1.45	0.02	0.01	4.66	92.5	12.6	6.45	1.48	0.87	3.11	84	3.43925	3.57471	9.86518	8.45977
1061	2	73	1	0	0	0	25	5.18	1.92	0.36	0.32	0.02	3.61	75.9	16	4.53	2.15	1.14	3.18	77	2.69792	2.78947	5.79051	4.54386
1062	1	53	1	0	1	1	29	6	1.4	0.72	0.08	0.18	4.15	92	13.2	6.1	1.24	0.85	4.7	100	4.28571	5.52941	17.5618	7.05882
1063	1	39	1	1	1	1	28	9	2.65	0.46	0.04	0.01	5.98	91.1	12.2	5.42	1.47	1.08	3.23	80	3.39623	2.99074	8.07972	8.33333
1064	1	39	1	0	1	0	23	4.9	3.54	0.25	0.04	0.02	5.3	88.9	11.9	4.9	2.11	0.97	2.16	0	1.38418	2.2268	0.954374	5.05155
1065	1	39	1	0	1	0	23	4.9	3.54	0.25	0.04	0.02	5.3	88.9	11.9	3.56	2.11	0.87	2.1	0	1.38418	2.41379	1.49234	5.63218
1066	1	62	1	0	1	1	26	4.29	1.3	0.72	0.02	0.09	4.23	95.5	12.6	4.13	1.53	1.06	2.5	46	3.3	2.35849	6.02508	4.04717
1067	1	44	0	0	1	1	21	3.46	2.28	0.33	0.02	0.05	4.07	92.9	12.5	4.4	0.67	1.28	2.87	53	1.51754	2.24219	1.32524	2.70312
1068	1	33	1	0	0	1	26	5.75	0.7	0.34	0.01	0.01	5.1	86.7	13.3	5.91	0.96	1.1	4.4	130	8.21429	4	22.7828	5.22727
1069	1	45	0	0	1	0	22	2.58	2.3	0.24	0.06	0.18	4.33	90.5	12.8	5.01	1.65	1.1	1.56	0	1.12174	1.41818	-2.01475	2.34545
1070	1	55	1	0	0	1	23	3.02	1.34	0.43	0.02	0.07	5.04	88.3	12.5	4.96	1.71	1.08	3.25	88	2.25373	3.00926	5.33503	2.7963
1071	1	40	1	0	1	1	23	7.16	2	0.75	0.03	0.01	4.5	95.6	12.8	4.29	2.78	0.87	2.7	80	3.58	3.10345	8.85404	8.22989
1072	1	59	1	0	1	0	21	5.21	1.4	0.9	0.01	0.01	4.24	96.7	13.8	2.41	1.06	1.22	0.62	0	3.72143	0.508197	1.73386	4.27049
1073	1	40	0	1	0	1	25	5.6	1.58	0.92	0.05	0.05	4.52	89.4	13.1	6.2	0.74	0.63	2.75	90	3.5443	4.36508	12.3963	8.88889
1074	2	64	1	0	0	0	20	3.78	2.62	0.24	0.12	0.01	4.02	90.5	11.9	6.11	1.9	1.24	4.64	50	1.44275	3.74194	5.45684	3.04839
1075	1	29	0	1	1	1	26	5.42	1.5	0.91	0.04	0.11	4.82	93.2	11.9	5.42	2.71	0.84	3.54	90	3.61333	4.21429	12.1316	6.45238
1076	1	51	0	0	1	1	23	10.15	2.47	0.51	0.02	0.02	5.11	91	13	4.4	2.45	0.74	2.75	90	4.10931	3.71622	11.9133	13.7162
1077	1	66	0	1	1	1	24	7.315	2.09	0.74	0.03	0.03	6.2	88.9	12.6	4.67	1.39	0.9	3.26	86	3.5	3.62222	10.1506	8.12778
1078	1	63	1	1	1	1	28	6.5	1.86	0.83	0.05	0.09	4.45	94.2	12.5	5.23	1.85	0.9	2.41	78	3.49462	2.67778	7.4203	7.22222
1079	1	83	0	0	0	1	24	3.5	0.75	0.53	0.01	0.03	4.27	83.6	13.1	5.42	0.65	2.21	2.97	40	4.66667	1.34389	6.45304	1.58371
1080	1	72	1	0	1	1	22	5.55	1.66	0.63	0.01	0.14	4.39	91.8	12.4	5.22	2.22	0.77	3.63	90	3.34337	4.71429	12.9089	7.20779
1081	2	82	1	0	0	1	20	5	2.34	0.55	0.03	0.16	2.79	95.7	14.9	3.38	0.76	0.8	1.95	50	2.13675	2.4375	3.40359	6.25
1082	1	49	1	0	1	1	27	6.7	1.93	0.44	0.01	0.01	4.3	88.2	12.2	5.39	4.1	0.98	2.98	80	3.4715	3.04082	8.40814	6.83673
1083	1	53	0	0	0	0	20	3.5	2.31	0.57	0.05	0.04	5.09	87.8	12.8	4.5	1.5	1.12	2.4	0	1.51515	2.14286	1.03361	3.125
1084	1	72	1	0	1	1	20	4.9	2.3	0.64	0.05	0.01	4.64	98.3	12.8	4.48	1.31	0.81	1.8	50.5	2.13043	2.22222	2.76877	6.04938
1085	1	66	1	1	1	0	27	5.8	2.34	0.58	0.04	0.13	4.55	94.3	12.8	3.95	2.12	0.8	1.85	56	2.47863	2.3125	3.88123	7.25
1086	2	86	1	0	1	1	23	5.78	1.57	0.56	0.05	0.07	3.89	92.7	13.7	5.61	1.77	0.78	3.47	90	3.68153	4.44872	12.973	7.41026
1087	2	56	1	0	0	1	22	3.59	2.64	0.54	0.07	0.71	3.78	92.6	12.4	4.73	2.26	0.97	2.24	30	1.35985	2.30928	1.13206	3.70103
1088	2	88	1	0	1	1	25	11.52	0.86	0.75	0.01	0.01	3.5	89.4	13.1	7.3	1.14	1.78	5.1	140	13.3953	2.86517	32.2063	6.47191
1089	1	61	0	1	1	0	24	6.45	1.68	0.53	0.05	0.11	3.75	94.7	14.3	5.23	1.47	0.64	3.15	98	3.83929	4.92188	14.7206	10.0781
1090	1	61	1	1	1	1	25	4	1.8	0.65	0.04	0.16	4.03	91.3	11.9	3.78	1.47	0.95	2.03	50	2.22222	2.13684	2.74792	4.21053
1091	2	76	1	0	0	1	23	4.3	2.13	0.61	0.05	0.12	5.07	87	13.3	3.48	2.97	0.83	2.3	48	2.01878	2.77108	4.0744	5.18072
1092	1	57	0	0	1	0	21	3.68	1.15	0.24	0.06	0.01	4.62	96.5	11.9	4.51	0.5	2.07	2.58	46	3.2	1.24638	2.58063	1.77778
1093	1	68	0	0	1	1	22	4.75	1.9	0.97	0.05	0.5	3.67	90.2	12.9	4.26	1.68	0.97	2.67	75	2.5	2.75258	5.19966	4.89691
1094	1	56	0	1	1	0	20	3.92	1.6	0.45	0.26	0.02	6.3	66.8	15	3.83	0.91	1.4	2.47	48	2.45	1.76429	2.2339	2.8
1095	2	52	0	0	0	0	26	3.51	0.91	0.17	0.05	0.02	4.47	84.3	13	6.58	3.37	1.32	4.63	88	3.85714	3.50758	10.6954	2.65909
1096	1	63	0	0	1	1	20	7.5	2.21	1.7	0.02	0.01	4.63	96.3	12.5	4	0.92	0.7	3	90	3.39367	4.28571	11.7991	10.7143
1097	1	48	1	1	1	1	25	5.16	2.31	0.71	0.03	0.18	4.1	96.8	12.1	5.29	0.65	1.68	3.37	50.5	2.23377	2.00595	2.39962	3.07143
1098	1	65	1	0	1	1	21	1.8	0.8	0.61	0.01	0.01	4.44	91	12.1	4.13	1.18	0.77	1.68	54	2.25	2.18182	2.94534	2.33766
1099	1	65	0	1	1	1	21	7.1	2.1	0.63	0.01	0.01	4.11	92.9	15.8	4.2	2.85	0.91	2.35	80	3.38095	2.58242	6.86757	7.8022
1100	1	62	0	0	1	0	23	2.03	2.1	0.26	0.02	0.12	4.03	94.3	14	3.37	1.29	1	1.89	0	0.966667	1.89	-1.0371	2.03
1101	1	79	0	0	1	1	21	5.78	2.25	0.69	0.01	0.12	4.44	85.6	14.3	3.3	1.24	0.6	1.56	64	2.56889	2.6	4.92941	9.63333
1102	1	50	0	0	0	1	24	3.82	3.19	0.73	0.04	0.07	4.23	94.1	14	4.29	1.47	1.04	2.71	30	1.19749	2.60577	1.58746	3.67308
1103	1	53	0	0	0	0	26	3.45	1.68	0.58	0.01	0.03	4.89	92.2	12.9	5.26	1.21	0.97	3.88	82	2.05357	4	7.6952	3.5567
1104	1	63	0	0	0	1	28	4.72	1.72	0.57	0.01	0.07	4.39	91.3	12.3	3.65	0.91	0.95	2.36	90	2.74419	2.48421	5.02559	4.96842
1105	1	56	1	0	0	1	22	7.3	2.16	0.56	0.01	2	3.25	83.4	14.3	4.41	0.54	0.76	2	80	3.37963	2.63158	7.00577	9.60526
1106	1	43	1	0	1	1	24	5.06	2.4	0.73	0.05	0.13	4.76	96.8	11.9	3.8	1.65	0.68	2.35	50	2.10833	3.45588	6.26388	7.44118
1107	1	71	1	0	0	1	23	4.03	2.81	0.62	0.01	0.07	5.41	90.4	12.3	4.99	1.08	1.12	3.47	74	1.43416	3.09821	3.58383	3.59821
1108	1	76	1	0	1	1	25	3.26	2.2	0.66	0.01	0.02	5.28	84.7	13.2	3.64	0.96	0.81	1.82	46	1.48182	2.24691	1.25134	4.02469
1109	1	71	1	0	0	1	25	4.65	1.34	0.52	0.01	0.08	4.06	92.4	12.5	3.12	1.44	0.81	1.78	47	3.47015	2.19753	5.97869	5.74074
1110	1	69	1	1	1	0	22	4.3	2.6	0.28	0.12	0.02	4.81	86.7	12.7	5.68	1.7	1.23	4.16	48	1.65385	3.38211	4.93861	3.49593
1111	1	67	0	0	1	0	23	6.83	2.43	0.86	0.07	0.03	4.76	89.1	13.8	4.15	1.41	1.39	2.53	60	2.8107	1.82014	3.27796	4.91367
1112	1	83	0	1	1	1	21	4	2.1	0.21	0.01	0.01	3.26	97.1	12.2	3.79	1	0.94	2.06	40	1.90476	2.19149	2.12768	4.25532
1113	2	76	1	0	0	1	24	3.47	1.28	0.24	0.01	0.14	4.02	87.3	12.8	5.09	1.15	1.36	3.3	107	2.71094	2.42647	4.77804	2.55147
1114	1	65	1	0	0	1	19	2.56	1.2	0.88	0.02	0.01	4.75	91.2	12.9	3.66	1.19	0.81	1.8	50	2.13333	2.22222	2.77587	3.16049
1115	1	39	0	0	0	0	19	4.5	2.54	0.54	0.03	0.17	4.2	91.2	11.9	3.45	0.84	0.99	2.45	0	1.77165	2.47475	2.61663	4.54545
1116	2	68	1	0	0	1	29	4.95	1.2	0.6	0.01	0.02	3.77	86.5	13.7	5.23	1.33	1.24	3.5	82	4.125	2.82258	9.38069	3.99194
1117	1	63	1	1	1	1	24	4.84	1.17	0.46	0.01	0.57	2.97	91.2	13.2	3.64	2.2	0.79	2.04	80	4.13675	2.58228	8.71812	6.12658
1118	1	49	0	0	1	1	21	6.63	1.37	0.53	0.01	0.01	3.82	83	13.4	6.11	0.91	1.09	4.86	100	4.83942	4.45872	15.8375	6.08257
1119	1	44	0	0	1	0	20	3.91	2.52	0.35	0.22	0.01	4.61	92.6	12.2	4.66	8.75	0.53	1.61	52	1.55159	3.03774	3.6974	7.37736
1120	1	68	0	0	1	1	25	4.76	2.43	0.78	0.05	0.33	4.18	89.7	12.7	4.88	1.46	0.87	2.3	60	1.95885	2.64368	3.56108	5.47126
1121	1	76	1	1	1	1	21	4.26	2.56	0.54	0.03	0.07	4.84	89	13	3.6	1.13	0.95	1.74	34	1.66406	1.83158	0.502742	4.48421
1122	1	63	1	0	1	1	23	3.9	1.8	0.45	0.04	0.17	5.7	93.4	12.3	3.03	2.16	1.01	2.38	50	2.16667	2.35644	3.24363	3.86139
1123	1	43	0	1	1	1	30	5.6	1.57	0.89	0.03	0.05	5.72	80.3	13.1	4.56	1.66	0.88	4.35	96	3.56688	4.94318	14.1148	6.36364
1124	2	72	1	1	0	1	19	4.43	2.23	0.59	0.04	0.13	4.58	92.1	12.7	5.49	2.67	1.02	3.48	72	1.98655	3.41176	5.8387	4.34314
1125	1	70	1	0	1	0	22	4.79	1.76	0.32	0.16	0.04	4.68	87.8	13.7	5.9	2.09	0.72	5.8	110	2.72159	8.05556	20.999	6.65278
1126	1	60	1	0	0	0	25	8.27	0.72	0.33	0.03	0.01	4.74	90.5	12.4	2.06	1.4	0.78	0.91	90	11.4861	1.16667	22.644	10.6026
1127	1	55	1	0	0	0	23	6.5	2.09	0.54	0.02	0.07	3.56	90.4	13.8	4.59	0.68	0.84	2.37	72	3.11005	2.82143	6.89176	7.7381
1128	1	73	1	0	0	1	26	4.6	2.3	0.42	0.04	0.16	4.56	93.2	13.1	3.11	1.18	0.67	1.43	50	2	2.13433	2.19646	6.86567
1129	1	55	0	0	0	0	20	3.2	1.89	0.55	0.03	0.12	4.53	89.4	11.7	2.65	1.54	0.99	1.26	0	1.69312	1.27273	-1.03391	3.23232
1130	1	67	1	1	1	1	23	4.26	2.75	0.46	0.02	0.22	4.78	91	13.4	2.49	0.89	0.7	1.5	26	1.54909	2.14286	1.11672	6.08571
1131	1	51	1	1	1	0	24	6.6	1.93	0.57	0.02	0.01	4.41	92.1	12.8	4.09	1.37	0.88	2.19	86	3.41969	2.48864	6.69263	7.5
1132	1	46	0	0	1	1	26	5.69	1.32	0.58	0.02	0.19	4.45	87	12	6.58	2.03	0.7	2.9	96	4.31061	4.14286	13.6337	8.12857
1133	2	54	1	0	0	1	20	6.34	1.84	0.86	0.02	0.01	4.7	89.6	12.9	4.84	0.88	1.79	2.72	30	3.44565	1.51955	3.96816	3.5419
1134	2	69	0	0	1	0	25	7	2.01	0.56	0.01	0.01	3.08	100	13.4	5.03	0.79	0.58	3.36	99	3.48259	5.7931	16.3536	12.069
1135	1	45	1	1	1	1	25	4.25	2.89	0.58	0.04	0.31	5.2	90.8	12.7	3.99	1.88	0.96	1.95	28	1.47059	2.03125	0.603377	4.42708
1136	1	77	1	1	1	1	18	6.01	1.67	1.67	0.1	0.01	4.05	82.5	15.2	2.03	0.84	0.44	1.28	80	3.5988	2.90909	8.34092	13.6591
1137	1	62	0	0	1	1	30	5.2	2.3	0.51	0.04	0.14	4.63	96.8	12.7	3.86	1.55	0.95	2.28	46	2.26087	2.4	3.59967	5.47368
1138	1	84	1	0	1	1	21	6.2	2.16	0.39	0.03	0.13	4.14	94.2	12.6	4.64	1.36	0.85	2.1	68	2.87037	2.47059	5.29542	7.29412
1139	1	82	0	0	0	1	24	4.56	1.06	0.82	0.02	0.1	4.8	84.4	13.6	3.8	1.19	0.88	2.48	84	4.30189	2.81818	9.80123	5.18182
1140	1	49	0	1	0	1	21	5.09	2.37	0.44	0.01	0.07	4.42	86.4	13.1	5.21	5.03	0.91	2.44	60	2.14768	2.68132	4.13182	5.59341
1141	2	74	1	0	1	1	21	3.85	2.1	0.58	0.03	0.35	3.64	88.2	14.6	4.23	1.55	0.77	2.89	50	1.83333	3.75325	6.44592	5
1142	1	57	1	1	0	0	24	9.4	3.7	1.01	0.54	0.03	5.14	93.8	13.6	5.68	1.61	1.23	4.52	80	2.54054	3.6748	7.95217	7.64228
1143	1	64	1	0	1	0	22	6.58	2.09	0.25	0.01	0.01	5.16	92.8	12.7	4.56	2.12	0.94	2.59	74	3.14833	2.75532	6.7953	7
1144	1	48	1	0	0	0	20	3.3	2.98	0.52	0.04	0.19	5.05	88.3	12.3	4.21	0.96	0.5	1.29	0	1.10738	2.58	1.29264	6.6
1145	2	70	1	0	0	1	24	8.59	2.21	0.49	0.02	0.14	4.16	88	13	3.45	2.02	0.8	1.9	88	3.88688	2.375	7.50984	10.7375
1146	1	49	0	1	1	1	20	3.31	4.38	0.35	0.21	0.02	5.06	91.5	12.8	4.42	2.35	0.86	3.1	26	0.755708	3.60465	3.37931	3.84884
1147	2	64	1	1	0	0	21	3.62	2.88	0.38	0.19	0.02	5.33	72.6	14.8	5.68	1.84	1.29	3.86	26	1.25694	2.99225	2.84495	2.8062
1148	1	64	1	0	0	1	27	5	1.05	0.38	0.01	0.02	3.89	92.5	12.4	4.64	0.96	1.24	3.04	82	4.7619	2.45161	9.8732	4.03226
1149	1	71	1	1	1	1	24	7	1.6	0.97	0.03	0.01	4.51	94.9	13.4	3.26	1.81	0.75	3.52	100	4.375	4.69333	15.3751	9.33333
1150	1	57	1	0	1	0	20	3.58	2.06	0.61	0.03	0.17	3.93	86.3	11.7	3.61	2.17	0.84	1.89	42	1.73786	2.25	1.88728	4.2619
1151	1	67	1	1	0	0	25	7.38	3.05	1.17	0.25	0.06	2.77	94.9	15.4	7.18	2.94	0.86	5.01	86	2.41967	5.82558	13.844	8.5814
1152	2	75	1	1	1	1	24	7.3	2.13	0.46	0.04	0.01	4.1	92	12.3	5.95	1.47	0.65	2.75	90	3.42723	4.23077	11.7232	11.2308
1153	2	67	1	0	1	1	26	9.25	1.37	0.72	0.01	0.03	4.84	89.5	13.1	3.5	1.88	0.88	1.92	90	6.75182	2.18182	13.9703	10.5114
1154	1	58	1	0	0	0	19	4.41	2.86	1	0.41	0.06	5.05	90.5	13.9	4.7	3	0.92	2.75	52	1.54196	2.98913	3.53398	4.79348
1155	2	66	0	1	0	0	22	6.08	2.86	0.53	0.09	0.07	4.54	89.9	13.9	2.53	1.74	1.08	2.08	40	2.12587	1.92593	1.90515	5.62963
1156	1	81	0	1	0	1	20	6.3	1.75	0.95	0.01	0.01	5.03	92.8	12.7	5.32	1.01	0.7	2.99	90	3.6	4.27143	12.2633	9
1157	1	53	1	1	1	1	26	6.55	1.9	0.61	0.02	0.01	3.57	99.8	12.1	4.36	2.72	0.75	2.43	80	3.44737	3.24	8.92209	8.73333
1158	2	53	0	0	0	1	25	4.18	1.71	0.56	0.02	0.16	4.54	84.6	12.9	6	1.79	1.08	4.26	80	2.44444	3.94444	8.49261	3.87037
1159	1	30	0	0	1	1	23	5.97	2.02	0.67	0.01	0.76	4.65	86.9	13.2	3.14	1.27	0.7	1.97	75	2.95545	2.81429	6.49259	8.52857
1160	1	42	1	1	1	1	20	6	2.3	0.42	0.05	0.16	4.56	90.6	13.6	3.94	2.1	1.07	2.59	60	2.6087	2.42056	4.51065	5.60748
1161	1	71	1	0	1	0	21	3.77	1.34	0.39	0.02	0.11	4.55	98.9	14.2	3.35	0.93	1.54	1.47	0	2.81343	0.954545	0.794324	2.44805
1162	1	44	0	1	0	0	20	2.5	2.12	0.19	0.05	0.14	4.75	95	11.5	2.58	1.32	0.66	1.58	0	1.17925	2.39394	0.933335	3.78788
1163	1	56	1	0	0	1	24	4.71	1.2	0.61	0.02	0.21	4.21	88.1	12.3	4.13	0.87	0.8	3.01	90	3.925	3.7625	11.595	5.8875
1164	1	69	1	1	1	0	20	6.23	1.58	0.75	0.14	0.03	5.08	93.7	12.7	5.1	1.73	1.81	3.23	74	3.94304	1.78453	5.94859	3.44199
1165	1	73	1	0	1	1	28	5.02	1.13	0.52	0.07	0.02	4.43	89.4	13	5.2	1.23	1.1	3.9	84	4.44248	3.54545	12.2379	4.56364
1166	1	50	1	1	1	1	26	5.9	2.2	0.48	0.02	0.09	4.86	98.8	12.2	3.1	2.02	1.01	2.43	64	2.68182	2.40594	4.64766	5.84158
1167	1	69	1	0	0	1	19	4.84	1.3	0.32	0.01	0.03	3.96	102	15.7	4.47	1.35	1.66	2.31	26	3.72308	1.39157	4.27935	2.91566
1168	1	70	0	1	0	1	20	4	2.84	0.45	0.02	0.07	4.11	92.2	11.9	4.52	1.62	0.9	1.8	20	1.40845	2	0.361296	4.44444
1169	1	65	0	0	1	1	22	7.28	1.3	0.42	0.01	0.13	4.69	89.1	13	3.87	1.38	1.1	2.26	82	5.6	2.05455	10.7833	6.61818
1170	2	57	1	0	0	1	20	4	2.65	0.45	0.06	0.08	3.33	95.5	12.5	3.5	1.11	0.9	1.78	20	1.50943	1.97778	0.54467	4.44444
1171	1	59	0	1	0	0	26	6.72	1.11	0.38	0.01	0.01	4.55	90.8	13.2	4.32	1.98	1.17	2.7	104	6.05405	2.30769	12.6236	5.74359
1172	1	70	1	0	0	1	20	4	2.84	0.45	0.02	0.07	4.11	92.2	11.9	4.52	1.62	0.89	1.86	20	1.40845	2.08989	0.619903	4.49438
1173	2	73	0	1	1	1	20	6.92	1.89	0.58	0.02	0.09	4.4	83	13.1	4.15	1.88	0.7	2.74	90	3.66138	3.91429	11.3861	9.88571
1174	1	51	0	1	0	0	23	4.59	1.59	0.31	0.02	0.01	4.38	86.5	14.5	2.69	2.38	0.95	1.24	40	2.88679	1.30526	1.983	4.83158
1175	1	65	0	1	1	1	23	5.1	1.2	0.54	0.04	0.04	4.94	93.5	12.4	6.5	1.13	0.65	4	120	4.25	6.15385	19.2709	7.84615
1176	2	65	1	1	0	1	20	3.78	1.2	0.17	0.01	0.1	3.98	90.5	13.2	4.84	1.77	1.24	2.95	55	3.15	2.37903	5.71683	3.04839
1177	2	88	1	1	0	0	21	4.27	1.06	0.32	0.06	0.02	4.4	87.7	13	2.87	0.91	1.34	1.24	22	4.0283	0.925373	3.68561	3.18657
1178	1	85	1	0	1	0	30	3.61	0.88	0.42	0.02	0.11	3.47	92.2	12.9	4.31	0.87	0.85	1.55	39	4.10227	1.82353	6.45076	4.24706
1179	1	47	1	0	0	1	24	6.34	1.75	0.85	0.04	0.17	4.33	86.3	14.1	4.59	0.84	0.53	3.15	100	3.62286	5.9434	17.1295	11.9623
1180	1	64	1	0	0	0	23	3.13	1.74	1.23	0.17	0.01	4.66	90.6	13.2	2.87	2.14	1.03	1.32	0	1.79885	1.28155	-0.749586	3.03883
1181	1	75	1	0	0	1	21	2.7	1.5	0.35	0.02	0.13	4.02	99	12.2	5.54	3.49	1.12	3.13	72	1.8	2.79464	3.60639	2.41071
1182	1	47	0	0	1	0	21	4.4	2.03	0.31	0.03	0.13	5.46	87.4	12	4.25	1.52	0.85	1.35	0	2.16749	1.58824	1.03553	5.17647
1183	1	61	0	1	1	0	23	4.8	1.66	0.69	0.11	0.02	4.67	88.2	13.5	5.87	4.09	1.02	4.24	82	2.89157	4.15686	10.1987	4.70588
1184	1	82	1	0	0	1	19	3.55	0.98	0.38	0.01	0.01	4.1	91.5	12.3	3.73	1.11	1.2	2.12	32	3.62245	1.76667	5.11208	2.95833
1185	1	70	0	0	0	0	20	4.3	2.15	0.39	0.01	0.05	4.38	96.8	12.6	4.59	1.23	0.89	1.56	0	2	1.75281	1.09883	4.83146
1186	2	71	1	0	1	1	19	6.2	2.14	0.3	0.01	0.01	4.3	92.6	13.5	3.7	2	0.78	1.8	69	2.8972	2.30769	4.89246	7.94872
1187	1	71	0	0	1	1	23	6.4	2.21	0.54	0.03	0.01	3.67	87.5	14.1	4.17	1.01	0.82	2.02	70	2.89593	2.46341	5.33737	7.80488
1188	1	54	1	0	0	1	30	4.38	1.1	0.46	0.01	0.17	4.75	92.6	12.6	2.66	0.88	1.14	1.19	28	3.98182	1.04386	3.91266	3.84211
1189	1	46	1	0	1	1	21	3.07	1.91	0.44	0.43	0.06	4.07	103.9	12.1	4.36	1.06	1.59	2.58	28	1.60733	1.62264	-0.23731	1.93082
1190	2	72	1	1	1	1	23	4.73	2.81	0.54	0.02	0.34	4.58	96.7	13.8	4.78	1.41	1.1	3.16	76	1.68327	2.87273	3.54517	4.3
1191	1	85	0	1	1	1	23	7.1	1.85	1.14	0.03	0.08	4.07	88.7	13.2	4.22	0.93	0.68	2.4	92	3.83784	3.52941	10.711	10.4412
1192	1	70	1	1	0	1	22	5.51	0.93	0.32	0.02	0.04	4.62	88.5	12.7	5	2.42	0.89	3.21	100	5.92473	3.60674	16.0443	6.19101
1193	1	70	1	0	0	1	22	8.44	1.26	1.1	0.01	0.01	4.1	94.6	13.1	3.56	1.26	0.64	1.59	92	6.69841	2.48438	14.71	13.1875
1194	2	86	1	0	1	0	22	6.5	1.59	0.91	0.05	0.12	3.81	89	13.2	5.63	2.9	0.82	3.15	90	4.08805	3.84146	12.2215	7.92683
1195	2	74	0	1	0	1	25	6.25	1.89	0.67	0.02	0.17	4.14	91.1	12.3	4.99	1.86	0.78	2.58	80	3.30688	3.30769	8.77278	8.01282
1196	1	50	1	0	1	0	23	7	1.95	0.74	0.08	0.12	5.06	92.5	13.2	4.75	2.77	0.7	3.69	98	3.58974	5.27143	15.1152	10
1197	1	68	0	0	1	1	24	8.54	1.52	0.96	0.01	0.01	4.24	93.2	13.3	4.47	1.39	1.33	2.63	80	5.61842	1.97744	10.6066	6.42105
1198	1	46	1	1	0	0	23	6.6	2.29	0.85	0.04	0.03	4.89	93.7	12.3	4.36	3.38	1.03	2.45	70	2.8821	2.37864	5.0596	6.40777
1199	1	50	1	1	1	1	23	4.9	2.29	0.64	0.02	0.01	3.98	98.2	12.7	4.1	1.01	0.94	2.2	52	2.13974	2.34043	3.13162	5.21277
1200	1	65	0	1	1	1	26	6.88	1.89	0.54	0.06	0.13	4.93	97.2	12.8	3.48	2.45	0.63	3.15	96	3.64021	5	14.4579	10.9206
1201	1	60	1	1	1	0	28	4.2	2.42	0.28	0.01	0.05	4.33	93.3	13	3.57	1.14	0.76	1.65	42.5	1.73554	2.17105	1.65445	5.52632
1202	1	45	1	1	0	0	18	3.24	2.45	0.29	0.01	0.18	4.71	95.5	13	3.26	0.89	1.27	2.56	0	1.32245	2.01575	0.195985	2.55118
1203	1	62	1	0	1	1	25	6.7	1.58	0.31	0.08	0.01	5.08	90.6	12.7	4.93	1.3	1.33	3.52	80	4.24051	2.64662	9.15732	5.03759
1204	2	68	1	0	0	1	22	5.3	0.8	0.72	0.01	0.02	3.31	90	13.4	2.8	1.01	1.08	1.35	60	6.625	1.25	10.9789	4.90741
1205	2	58	1	0	0	0	27	4.83	2.07	0.33	0.21	0.03	3.86	92.7	14	5.58	1.3	0.64	4.24	90	2.33333	6.625	15.9325	7.54688
1206	1	71	1	0	0	1	25	2.81	1.6	0.3	0.01	0.07	4.11	96.1	14.5	3.08	0.91	1.06	1.68	29	1.75625	1.58491	0.0188298	2.65094
1207	1	59	0	1	1	1	22	2.3	1.9	0.54	0.07	0.21	4.52	86.3	16.3	4.8	1.68	0.65	0.97	20	1.21053	1.49231	-1.58405	3.53846
1208	1	66	0	0	1	1	20	6.85	1.97	0.48	0.03	0.01	4.63	87.5	12.1	5.23	0.5	0.89	3.2	86	3.47716	3.59551	10.0178	7.69663
1209	1	51	1	0	0	0	23	4.7	3.04	0.59	0.13	0.08	4.82	101	12.6	5.3	1.59	1.24	4.02	56	1.54605	3.24194	4.27133	3.79032
1210	1	56	1	1	0	1	20	3.98	2.84	0.3	0.03	0.03	5.36	92.5	13.4	4.68	1.77	0.98	2.54	24	1.40141	2.59184	2.04676	4.06122
